# Supplementary material for: Taxonomic diversity and functional adaptations indicated by the rhizospheric soil microbiome derived from Turkish wheat fields
Source: Biol Open. 2025 Dec 18;14(12):bio062230. doi: 10.1242/bio.062230 (PMC12755068; doi:10.1242/bio.062230)
Supplement: Table S1. [file biolopen-14-062230-TableS1.xlsx]

## Sheet: Supplementary Table 1
TABLE S1.	Taxonomy assignments for 1269 OTUs detected in rhizospheric soil samples, and per sample read counts.
OTU IDs	Phylum	Class	Order	Family	Genus	Species Assignment	Read Counts
							Ank1	Ank2	Diy1	Diy2	Kon1	Kon2	Siv1	Siv2	Tek1	Tek2	KaP1	sA7H
OTU_1000565	Proteobacteria	Betaproteobacteria	Nitrosomonadales	Sterolibacteriaceae	Methyloversatilis	Methyloversatilis universalis	37	26	1	12	24	41	28	10	17	29	153	20
OTU_1002227	Proteobacteria	Betaproteobacteria	Nitrosomonadales	Methylophilaceae	Methylovorus	Methylovorus menthalis	4	8	1	0	2	2	0	0	3	1	1	16
OTU_1007095	Proteobacteria	Betaproteobacteria	Burkholderiales	Alcaligenaceae	Pigmentiphaga	Pigmentiphaga soli	6	2	4	3	2	7	6	0	6	7	8	8
OTU_1007099	Proteobacteria	Gammaproteobacteria	Pseudomonadales	Pseudomonadaceae	Pseudomonas	Pseudomonas kuykendallii	1	1	2	10	2	5	6	0	1	7	0	1
OTU_101564	Proteobacteria	Gammaproteobacteria	Pseudomonadales	Pseudomonadaceae	Pseudomonas	Pseudomonas alcaliphila	4	1	0	2	0	5	0	0	0	2	0	5
OTU_1028749	Proteobacteria	Gammaproteobacteria	Cellvibrionales	Microbulbiferaceae	Microbulbifer	Microbulbifer gwangyangensis	2	6	0	0	3	12	2	1	1	0	0	0
OTU_1033854	Proteobacteria	Gammaproteobacteria	Chromatiales	Ectothiorhodospiraceae	Thioalkalivibrio	Thioalkalivibrio sulfidiphilus	26	14	5	9	191	275	61	18	30	2	79	90
OTU_1034943	Proteobacteria	Gammaproteobacteria	Legionellales	Legionellaceae	Legionella	Legionella massiliensis	0	1	2	14	14	8	12	4	7	1	21	11
OTU_1034944	Proteobacteria	Gammaproteobacteria	Legionellales	Legionellaceae	Legionella	Legionella tunisiensis	14	7	7	18	75	29	103	14	24	1	57	27
OTU_1035707	Proteobacteria	Betaproteobacteria	Burkholderiales	Oxalobacteraceae	Massilia	Massilia namucuonensis	466	249	51	611	87	232	52	58	329	945	109	49
OTU_1036180	Proteobacteria	Betaproteobacteria	Burkholderiales	Oxalobacteraceae	Massilia	Massilia lurida	18	4	7	32	1	8	3	0	8	6	11	2
OTU_1038693	Bacteroidetes	Chitinophagia	Chitinophagales	Chitinophagaceae	Terrimonas	Terrimonas pekingensis	17	7	0	10	11	14	24	9	24	9	10	2
OTU_104087	Proteobacteria	Gammaproteobacteria	Pseudomonadales	Pseudomonadaceae	Pseudomonas	Pseudomonas frederiksbergensis	420	689	60	485	32	122	177	430	101	344	11	7
OTU_1046	Proteobacteria	Gammaproteobacteria	Chromatiales	Chromatiaceae	Unclassified Chromatiaceae	Unclassified Chromatiaceae	21	6	2	8	37	40	58	6	11	2	50	32
OTU_104663	Bacteroidetes	Chitinophagia	Chitinophagales	Chitinophagaceae	Chitinophaga	Chitinophaga filiformis	0	3	0	0	0	3	0	0	0	0	0	0
OTU_1052258	Proteobacteria	Gammaproteobacteria	Xanthomonadales	Xanthomonadaceae	Arenimonas	Arenimonas daechungensis	261	72	44	221	594	693	569	210	425	286	668	57
OTU_1055101	Proteobacteria	Gammaproteobacteria	Oceanospirillales	Halomonadaceae	Cobetia	Cobetia pacifica	3	0	0	0	0	3	1	0	0	0	3	1
OTU_1055487	Proteobacteria	Betaproteobacteria	Nitrosomonadales	Methylophilaceae	Methylotenera	Methylotenera versatilis	214	225	120	233	142	170	71	154	224	168	4	8
OTU_1058	Proteobacteria	Gammaproteobacteria	Chromatiales	Chromatiaceae	Thiocapsa	Thiocapsa roseopersicina	1	1	0	0	1	2	1	0	2	0	4	4
OTU_1064516	Proteobacteria	Betaproteobacteria	Burkholderiales	Oxalobacteraceae	Noviherbaspirillum	Noviherbaspirillum canariense	95	34	150	574	77	49	20	24	145	485	11	36
OTU_1064517	Proteobacteria	Betaproteobacteria	Burkholderiales	Oxalobacteraceae	Noviherbaspirillum	Noviherbaspirillum aurantiacum	317	115	435	1191	324	258	64	102	273	323	27	60
OTU_1064518	Proteobacteria	Betaproteobacteria	Burkholderiales	Oxalobacteraceae	Noviherbaspirillum	Noviherbaspirillum soli	309	159	288	1647	388	357	66	130	339	730	34	115
OTU_106590	Proteobacteria	Betaproteobacteria	Burkholderiales	Burkholderiaceae	Cupriavidus	Cupriavidus necator	40	19	4	39	40	62	51	22	117	13	216	1216
OTU_1066	Proteobacteria	Betaproteobacteria	Rhodocyclales	Rhodocyclaceae	Rhodocyclus	Rhodocyclus tenuis	4	3	0	0	3	1	1	1	2	0	3	0
OTU_106634	Proteobacteria	Gammaproteobacteria	Chromatiales	Ectothiorhodospiraceae	Thioalkalivibrio	Thioalkalivibrio versutus	2	1	0	1	2	3	2	1	0	0	3	3
OTU_1071679	Proteobacteria	Betaproteobacteria	Burkholderiales	Burkholderiaceae	Caballeronia	Caballeronia grimmiae	23	17	37	31	13	32	30	21	31	77	90	44
OTU_1073196	Proteobacteria	Gammaproteobacteria	Xanthomonadales	Xanthomonadaceae	Pseudoxanthomonas	Pseudoxanthomonas wuyuanensis	633	605	0	6	71	248	129	152	150	3	4	3
OTU_1076588	Proteobacteria	Gammaproteobacteria			Thiolapillus	Thiolapillus brandeum	1	1	0	0	1	1	1	0	2	1	3	3
OTU_107820	Proteobacteria	Gammaproteobacteria	Chromatiales	Ectothiorhodospiraceae	Thioalkalivibrio	Thioalkalivibrio nitratis	0	0	0	0	2	3	1	0	0	0	3	0
OTU_108003	Proteobacteria	Gammaproteobacteria	Chromatiales	Ectothiorhodospiraceae	Thioalkalivibrio	Thioalkalivibrio denitrificans	5	1	1	2	17	17	9	4	6	1	14	10
OTU_1095769	Proteobacteria	Betaproteobacteria	Burkholderiales	Oxalobacteraceae	Noviherbaspirillum	Noviherbaspirillum massiliense	444	86	233	720	391	271	50	115	182	151	33	225
OTU_1099794	Bacteroidetes	Saprospiria	Saprospirales	Haliscomenobacteraceae	Portibacter	Portibacter lacus	1	0	0	0	5	3	2	0	1	0	0	0
OTU_1101373	Proteobacteria	Betaproteobacteria	Burkholderiales		Tepidimonas	Tepidimonas fonticaldi	4	1	0	3	4	5	7	3	3	7	18	9
OTU_1101404	Proteobacteria	Betaproteobacteria	Rhodocyclales	Rhodocyclaceae	Viridibacterium	Viridibacterium curvum	0	0	0	0	1	3	1	1	0	1	3	1
OTU_1108140	Proteobacteria	Betaproteobacteria	Burkholderiales	Burkholderiaceae	Burkholderia	Burkholderia catarinensis	4	6	2	6	2	4	3	5	8	14	6	4
OTU_1108595	Proteobacteria	Betaproteobacteria	Neisseriales	Chromobacteriaceae	Chromobacterium	Chromobacterium vaccinii	2	4	0	2	4	6	2	1	7	3	13	2
OTU_1111071	Proteobacteria	Betaproteobacteria	Burkholderiales	Comamonadaceae	Rhodoferax	Rhodoferax antarcticus	3	1	0	4	1	8	5	2	4	0	3	0
OTU_1111140	Proteobacteria	Betaproteobacteria	Burkholderiales	Oxalobacteraceae	Herminiimonas	Herminiimonas contaminans	4	3	1	18	3	3	2	0	3	5	7	2
OTU_1111733	Proteobacteria	Betaproteobacteria	Burkholderiales	Oxalobacteraceae	Massilia	Massilia alkalitolerans	56	28	8	106	7	16	4	10	16	18	7	2
OTU_1114873	Bacteroidetes	Flavobacteriia	Flavobacteriales	Flavobacteriaceae	Flavobacterium	Flavobacterium tructae	0	0	4	5	0	0	0	0	0	0	0	0
OTU_1114874	Bacteroidetes	Flavobacteriia	Flavobacteriales	Flavobacteriaceae	Flavobacterium	Flavobacterium piscis	0	2	5	12	0	2	0	0	3	0	0	0
OTU_1114878	Proteobacteria	Deltaproteobacteria	Desulfuromonadales	Geobacteraceae	Geobacter	Geobacter luticola	4	1	0	0	3	1	2	4	1	3	7	1
OTU_1117955	Proteobacteria	Gammaproteobacteria	Pseudomonadales	Pseudomonadaceae	Pseudomonas	Pseudomonas extremaustralis	10	19	2	96	3	7	3	3	18	177	0	0
OTU_1119058	Proteobacteria	Betaproteobacteria	Burkholderiales	Oxalobacteraceae	Undibacterium	Undibacterium macrobrachii	3	1	0	10	1	0	2	0	0	0	2	4
OTU_1119528	Proteobacteria	Betaproteobacteria	Nitrosomonadales	Sterolibacteriaceae	Methyloversatilis	Methyloversatilis discipulorum	199	149	35	51	110	208	147	92	159	117	929	159
OTU_1121013	Proteobacteria	Gammaproteobacteria	Xanthomonadales	Xanthomonadaceae	Arenimonas	Arenimonas composti	3	3	0	1	0	9	1	0	4	0	27	0
OTU_1121328	Firmicutes	Clostridia	Eubacteriales	Peptostreptococcaceae	Unclassified Peptostreptococcaceae	Unclassified Peptostreptococcaceae	1	1	0	0	1	2	2	3	1	2	4	0
OTU_1122177	Bacteroidetes	Saprospiria	Saprospirales	Lewinellaceae	Flavilitoribacter	Flavilitoribacter nigricans	0	1	0	0	4	3	1	0	0	0	0	0
OTU_1122256	Proteobacteria	Gammaproteobacteria	Xanthomonadales	Xanthomonadaceae	Arenimonas	Arenimonas subflava	7	6	1	4	24	17	11	3	14	19	10	3
OTU_1122943	Bacteroidetes	Sphingobacteriia	Sphingobacteriales	Sphingobacteriaceae	Daejeonella	Daejeonella oryzae	0	2	0	0	3	5	4	2	0	1	0	0
OTU_1123256	Proteobacteria	Gammaproteobacteria	Nevskiales	Sinobacteraceae	Solimonas	Solimonas variicoloris	8	8	0	3	8	5	0	4	15	4	6	10
OTU_1123257	Proteobacteria	Gammaproteobacteria	Nevskiales	Sinobacteraceae	Solimonas	Solimonas flava	10	3	0	0	6	0	0	0	8	2	2	11
OTU_1123261	Proteobacteria	Gammaproteobacteria	Nevskiales	Sinobacteraceae	Solimonas	Solimonas soli	2	2	0	0	2	0	0	1	3	1	1	29
OTU_1123367	Proteobacteria	Betaproteobacteria	Rhodocyclales	Zoogloeaceae	Thauera	Thauera linaloolentis	0	0	0	0	0	3	0	1	1	1	6	2
OTU_1125875	Proteobacteria	Betaproteobacteria	Burkholderiales	Oxalobacteraceae	Noviherbaspirillum	Noviherbaspirillum psychrotolerans	1	1	4	11	3	2	1	0	1	1	0	2
OTU_1131567	Proteobacteria	Betaproteobacteria	Burkholderiales	Oxalobacteraceae	Undibacterium	Undibacterium squillarum	5	1	1	35	3	5	2	3	2	3	1	3
OTU_113288	Proteobacteria	Gammaproteobacteria	Aeromonadales	Aeromonadaceae	Aeromonas	Aeromonas salmonicida	0	1	0	1	11	29	5	2	0	0	0	4
OTU_1133106	Proteobacteria	Gammaproteobacteria		Candidatus_Competibacteraceae	Plasticicumulans	Plasticicumulans lactativorans	5	2	2	1	8	8	4	3	4	1	9	2
OTU_1134435	Proteobacteria	Betaproteobacteria	Rhodocyclales	Zoogloeaceae	Thauera	Thauera humireducens	3	3	0	2	0	2	1	0	3	1	6	0
OTU_1135990	Proteobacteria	Gammaproteobacteria	Pseudomonadales	Pseudomonadaceae	Pseudomonas	Pseudomonas sagittaria	4	4	0	1	0	4	8	0	2	1	0	6
OTU_1137273	Proteobacteria	Gammaproteobacteria	Xanthomonadales	Xanthomonadaceae	Lysobacter	Lysobacter oligotrophicus	19	5	3	33	27	15	31	0	28	46	10	8
OTU_1141845	Proteobacteria	Gammaproteobacteria	Xanthomonadales	Rhodanobacteraceae	Dokdonella	Dokdonella kunshanensis	9	5	0	1	12	17	6	3	5	3	30	15
OTU_1141882	Proteobacteria	Gammaproteobacteria	Xanthomonadales	Xanthomonadaceae	Lysobacter	Lysobacter mobilis	21	4	21	179	4	6	8	2	19	88	2	25
OTU_1141883	Proteobacteria	Betaproteobacteria	Burkholderiales	Oxalobacteraceae	Massilia	Massilia putida	78	56	256	2386	31	139	20	17	160	1314	51	30
OTU_1142394	Planctomycetes	Phycisphaerae	Phycisphaerales	Phycisphaeraceae	Phycisphaera	Phycisphaera mikurensis	5	0	0	2	7	0	8	2	6	1	13	7
OTU_114249	Proteobacteria	Betaproteobacteria	Burkholderiales		Tepidimonas	Tepidimonas ignava	3	1	1	1	6	5	2	2	2	5	22	11
OTU_1144617	Proteobacteria	Betaproteobacteria	Burkholderiales	Alcaligenaceae	Castellaniella	Castellaniella hirudinis	0	0	0	0	1	4	2	0	1	2	6	2
OTU_1148509	Proteobacteria	Gammaproteobacteria	Pseudomonadales	Pseudomonadaceae	Pseudomonas	Pseudomonas prosekii	5	4	1	13	1	0	1	1	0	1	2	0
OTU_1163398	Proteobacteria	Gammaproteobacteria	Pseudomonadales	Pseudomonadaceae	Pseudomonas	Pseudomonas donghuensis	9	3	1	2	1	5	4	1	4	7	2	10
OTU_1163407	Proteobacteria	Gammaproteobacteria	Xanthomonadales	Rhodanobacteraceae	Rhodanobacter	Rhodanobacter spathiphylli	1	0	354	120	4	4	2	2	45	303	1	3
OTU_1163408	Proteobacteria	Gammaproteobacteria	Xanthomonadales	Rhodanobacteraceae	Rhodanobacter	Rhodanobacter fulvus	1	0	12	24	1	2	2	1	6	21	2	1
OTU_1163409	Proteobacteria	Gammaproteobacteria	Xanthomonadales	Rhodanobacteraceae	Rhodanobacter	Rhodanobacter thiooxydans	2	1	2	3	1	1	1	0	0	5	0	1
OTU_1163617	Proteobacteria	Betaproteobacteria	Nitrosomonadales	Sulfuricellaceae	Sulfuricella	Sulfuricella denitrificans	19	20	3	6	11	24	11	15	14	4	32	13
OTU_1164594	Proteobacteria	Betaproteobacteria	Burkholderiales	Oxalobacteraceae	Massilia	Massilia yuzhufengensis	371	220	26	619	29	66	37	64	114	111	178	11
OTU_1165507	Proteobacteria	Gammaproteobacteria	Xanthomonadales	Xanthomonadaceae	Luteimonas	Luteimonas vadosa	4	4	7	25	11	13	6	3	18	28	11	5
OTU_1173583	Bacteroidetes	Sphingobacteriia	Sphingobacteriales	Sphingobacteriaceae	Mucilaginibacter	Mucilaginibacter sabulilitoris	0	0	7	8	0	0	0	0	3	0	0	0
OTU_1176259	Proteobacteria	Gammaproteobacteria	Pseudomonadales	Pseudomonadaceae	Pseudomonas	Pseudomonas songnenensis	16	0	0	0	3	4	0	0	0	0	2	0
OTU_1176534	Proteobacteria	Gammaproteobacteria	Xanthomonadales	Xanthomonadaceae	Lysobacter	Lysobacter sediminicola	7	4	5	36	6	10	10	0	41	27	19	9
OTU_1176535	Proteobacteria	Gammaproteobacteria	Xanthomonadales	Xanthomonadaceae	Lysobacter	Lysobacter hankyongensis	31	26	56	89	5	15	22	2	73	292	32	15
OTU_1177982	Proteobacteria	Betaproteobacteria	Burkholderiales	Comamonadaceae	Acidovorax	Acidovorax wautersii	55	43	19	196	13	76	14	37	82	52	190	489
OTU_1184255	Proteobacteria	Gammaproteobacteria	Xanthomonadales	Xanthomonadaceae	Silanimonas	Silanimonas mangrovi	0	0	0	0	0	3	1	0	0	0	4	2
OTU_118968	Proteobacteria	Gammaproteobacteria	Legionellales	Coxiellaceae	Unclassified Coxiellaceae	Unclassified Coxiellaceae	3	1	1	6	5	3	4	2	4	1	11	6
OTU_1190415	Proteobacteria	Gammaproteobacteria	Pseudomonadales	Pseudomonadaceae	Pseudomonas	Pseudomonas asturiensis	2	9	1	16	3	7	3	6	2	7	2	1
OTU_119060	Proteobacteria	Betaproteobacteria	Burkholderiales	Burkholderiaceae	Unclassified Burkholderiaceae	Unclassified Burkholderiaceae	1535	903	564	1189	1275	1603	1589	1108	1446	1783	5498	2793
OTU_119219	Proteobacteria	Betaproteobacteria	Burkholderiales	Burkholderiaceae	Cupriavidus	Cupriavidus metallidurans	9	8	0	2	6	8	6	5	4	4	33	36
OTU_1192854	Proteobacteria	Gammaproteobacteria	Chromatiales	Granulosicoccaceae	Granulosicoccus	Granulosicoccus antarcticus	0	0	0	1	9	2	13	0	0	1	4	1
OTU_1193620	Proteobacteria	Betaproteobacteria	Rhodocyclales	Rhodocyclaceae	Niveibacterium	Niveibacterium umoris	2	2	0	0	1	6	1	1	2	1	13	3
OTU_1193621	Proteobacteria	Betaproteobacteria	Neisseriales	Chromobacteriaceae	Vogesella	Vogesella alkaliphila	0	1	1	3	1	2	1	0	0	0	3	3
OTU_1193626	Proteobacteria	Gammaproteobacteria	Cellvibrionales	Cellvibrionaceae	Cellvibrio	Cellvibrio diazotrophicus	22	43	0	0	26	37	21	2	6	2	5	1
OTU_1194168	Proteobacteria	Betaproteobacteria	Burkholderiales	Comamonadaceae	Comamonas	Comamonas jiangduensis	1	0	0	2	1	3	0	1	2	1	5	2
OTU_1196020	Bacteroidetes	Sphingobacteriia	Sphingobacteriales	Sphingobacteriaceae	Mucilaginibacter	Mucilaginibacter puniceus	0	1	2	6	0	2	0	0	4	0	0	0
OTU_1196094	Proteobacteria	Betaproteobacteria	Neisseriales	Neisseriaceae	Snodgrassella	Snodgrassella alvi	0	0	3	1	3	5	2	0	0	1	2	2
OTU_119978	Proteobacteria	Acidithiobacillia	Acidithiobacillales	Acidithiobacillaceae	Acidithiobacillus	Acidithiobacillus albertensis	0	1	1	0	0	1	4	2	0	0	3	0
OTU_120	Planctomycetes	Planctomycetia	Planctomycetales	Planctomycetaceae	Planctopirus	Planctopirus limnophila	2	1	0	1	0	3	2	3	1	0	11	4
OTU_1204385	Chloroflexi	Caldilineae	Caldilineales	Caldilineaceae	Litorilinea	Litorilinea aerophila	1	0	0	2	2	6	0	2	0	0	4	5
OTU_1204512	Bacteroidetes	Flavobacteriia	Flavobacteriales	Flavobacteriaceae	Flavobacterium	Flavobacterium hauense	0	3	13	6	0	3	1	3	15	0	0	0
OTU_1207057	Proteobacteria	Betaproteobacteria	Burkholderiales	Comamonadaceae	Ottowia	Ottowia beijingensis	3	2	2	2	2	2	1	0	4	3	14	1
OTU_1207504	Proteobacteria	Betaproteobacteria	Burkholderiales	Burkholderiaceae	Burkholderia	Burkholderia pseudomultivorans	3	3	0	2	2	5	2	1	0	1	2	4
OTU_1211383	Proteobacteria	Betaproteobacteria	Burkholderiales	Burkholderiaceae	Paraburkholderia	Paraburkholderia dipogonis	1	1	1	5	2	1	0	1	2	3	5	1
OTU_1211803	Proteobacteria	Betaproteobacteria	Burkholderiales	Comamonadaceae	Comamonas	Comamonas phosphati	0	0	0	1	1	3	0	0	0	0	4	3
OTU_1211807	Proteobacteria	Gammaproteobacteria	Pseudomonadales	Pseudomonadaceae	Pseudomonas	Pseudomonas kunmingensis	160	2	0	5	25	100	0	2	6	2	2	0
OTU_1213358	Actinobacteria	Actinomycetia	Micrococcales	Microbacteriaceae	Microbacterium	Microbacterium saccharophilum	0	1	0	5	0	2	6	0	0	0	2	0
OTU_1215104	Proteobacteria	Gammaproteobacteria	Pseudomonadales	Pseudomonadaceae	Pseudomonas	Pseudomonas japonica	4	2	0	4	1	3	0	0	3	1	1	5
OTU_1218073	Proteobacteria	Betaproteobacteria	Burkholderiales	Burkholderiaceae	Cupriavidus	Cupriavidus numazuensis	1	0	0	0	1	1	1	1	0	0	4	23
OTU_1218075	Proteobacteria	Betaproteobacteria	Burkholderiales	Burkholderiaceae	Paraburkholderia	Paraburkholderia bannensis	12	6	4	38	4	21	10	9	18	17	31	17
OTU_1218083	Proteobacteria	Betaproteobacteria	Burkholderiales	Burkholderiaceae	Paraburkholderia	Paraburkholderia oxyphila	7	2	1	7	2	3	1	5	4	2	32	4
OTU_1219356	Proteobacteria	Betaproteobacteria	Rhodocyclales	Zoogloeaceae	Thauera	Thauera butanivorans	14	6	0	2	4	2	2	2	2	0	14	7
OTU_1310417	Planctomycetes	Planctomycetia	Planctomycetales	Planctomycetaceae	Gimesia	Gimesia maris	2	1	0	0	6	2	4	5	1	0	1	5
OTU_1220495	Proteobacteria	Gammaproteobacteria	Pseudomonadales	Pseudomonadaceae	Pseudomonas	Pseudomonas punonensis	3	2	6	5	22	3	25	3	1	4	4	7
OTU_122355	Proteobacteria	Gammaproteobacteria	Pseudomonadales	Pseudomonadaceae	Pseudomonas	Pseudomonas psychrophila	1	2	0	11	0	4	4	2	1	4	2	0
OTU_1223802	Proteobacteria	Betaproteobacteria	Nitrosomonadales	Sterolibacteriaceae	Sulfuritalea	Sulfuritalea hydrogenivorans	5	1	1	1	3	7	3	0	7	2	25	3
OTU_1224302	Proteobacteria	Betaproteobacteria	Burkholderiales	Oxalobacteraceae	Undibacterium	Undibacterium terreum	2	1	1	10	0	4	1	0	1	4	3	6
OTU_1224511	Proteobacteria	Betaproteobacteria	Burkholderiales	Oxalobacteraceae	Noviherbaspirillum	Noviherbaspirillum suwonense	101	38	96	359	68	72	40	52	44	89	26	7
OTU_1224744	Proteobacteria	Gammaproteobacteria	Methylococcales	Methylococcaceae	Methylococcus	Methylococcus capsulatus	1	1	0	0	13	2	12	0	1	0	3	3
OTU_1226301	Proteobacteria	Betaproteobacteria	Burkholderiales	Burkholderiaceae	Caballeronia	Caballeronia terrestris	4	1	4	6	7	8	4	3	7	4	26	13
OTU_1229	Proteobacteria	Gammaproteobacteria	Chromatiales	Chromatiaceae	Nitrosococcus	Nitrosococcus oceani	3	0	0	0	5	0	2	0	1	0	4	2
OTU_1229656	Proteobacteria	Gammaproteobacteria			Acidibacter	Acidibacter ferrireducens	77	48	12	36	47	69	93	61	141	25	328	97
OTU_1229971	Proteobacteria	Betaproteobacteria	Burkholderiales	Oxalobacteraceae	Glaciimonas	Glaciimonas singularis	6	3	6	25	8	10	11	2	8	7	12	6
OTU_1231	Proteobacteria	Betaproteobacteria	Nitrosomonadales	Nitrosomonadaceae	Nitrosospira	Nitrosospira multiformis	396	277	395	2159	970	1124	494	548	1031	682	1148	685
OTU_1233411	Proteobacteria	Betaproteobacteria	Burkholderiales		Ideonella	Ideonella paludis	0	0	0	0	0	2	1	0	5	0	6	0
OTU_1235558	Proteobacteria	Betaproteobacteria	Burkholderiales	Oxalobacteraceae	Herbaspirillum	Herbaspirillum huttiense	8	1	6	26	16	11	4	1	9	5	3	6
OTU_1236956	Proteobacteria	Betaproteobacteria	Burkholderiales	Burkholderiaceae	Paraburkholderia	Paraburkholderia kururiensis	1	0	0	0	0	1	0	1	0	0	6	3
OTU_1236960	Proteobacteria	Gammaproteobacteria	Xanthomonadales	Xanthomonadaceae	Stenotrophomonas	Stenotrophomonas pictorum	8	2	0	4	2	4	0	4	6	14	13	32
OTU_1237077	Proteobacteria	Gammaproteobacteria	Cellvibrionales	Cellvibrionaceae	Cellvibrio	Cellvibrio zantedeschiae	13	12	8	102	1	8	3	0	10	15	0	3
OTU_123899	Proteobacteria	Betaproteobacteria	Burkholderiales	Alcaligenaceae	Bordetella	Bordetella trematum	7	5	1	3	3	16	12	4	11	7	16	15
OTU_124	Planctomycetes	Planctomycetia	Pirellulales	Pirellulaceae	Blastopirellula	Blastopirellula marina	3	1	0	0	2	2	4	2	0	0	7	11
OTU_1242174	Proteobacteria	Gammaproteobacteria	Xanthomonadales	Rhodanobacteraceae	Dyella	Dyella kyungheensis	6	4	1	1	14	14	10	16	9	1	10	6
OTU_1245436	Proteobacteria	Betaproteobacteria	Burkholderiales	Burkholderiaceae	Paraburkholderia	Paraburkholderia kirstenboschensis	8	6	5	22	1	7	11	4	4	8	33	9
OTU_1245441	Proteobacteria	Betaproteobacteria	Burkholderiales	Burkholderiaceae	Paraburkholderia	Paraburkholderia steynii	3	0	2	3	1	1	8	3	0	9	6	9
OTU_1245754	Proteobacteria	Betaproteobacteria	Burkholderiales	Oxalobacteraceae	Glaciimonas	Glaciimonas frigoris	8	1	3	23	4	5	4	1	3	3	2	3
OTU_1247514	Proteobacteria	Gammaproteobacteria	Xanthomonadales	Xanthomonadaceae	Luteimonas	Luteimonas abyssi	0	2	0	4	0	1	0	0	1	6	0	1
OTU_1247649	Proteobacteria	Betaproteobacteria	Burkholderiales	Alcaligenaceae	Bordetella	Bordetella holmesii	12	12	0	8	5	19	13	4	17	12	32	25
OTU_1247726	Proteobacteria	Betaproteobacteria	Burkholderiales	Alcaligenaceae	Advenella	Advenella mimigardefordensis	7	11	1	6	25	35	4	1	15	5	4	8
OTU_1247936	Proteobacteria	Betaproteobacteria	Burkholderiales	Burkholderiaceae	Paraburkholderia	Paraburkholderia ribeironis	2	1	2	0	1	1	2	0	0	2	5	5
OTU_1249552	Proteobacteria	Gammaproteobacteria			Pseudohongiella	Pseudohongiella spirulinae	0	1	1	1	0	3	3	0	5	0	2	3
OTU_1255043	Proteobacteria	Gammaproteobacteria	Chromatiales	Ectothiorhodospiraceae	Thioalkalivibrio	Thioalkalivibrio nitratireducens	2	0	0	0	2	4	8	0	0	0	9	3
OTU_1255263	Proteobacteria	Gammaproteobacteria	Xanthomonadales	Xanthomonadaceae	Lysobacter	Lysobacter panacisoli	9	0	0	2	1	3	3	1	4	3	30	29
OTU_1259676	Proteobacteria	Alphaproteobacteria	Sphingomonadales	Sphingomonadaceae	Sphingomonas	Sphingomonas psychrolutea	0	0	1	3	0	0	0	0	0	3	0	0
OTU_126	Planctomycetes	Planctomycetia	Planctomycetales	Planctomycetaceae	Unclassified Planctomycetaceae	Unclassified Planctomycetaceae	139	22	9	12	131	162	193	123	52	4	276	257
OTU_1260251	Proteobacteria	Gammaproteobacteria	Chromatiales	Ectothiorhodospiraceae	Spiribacter	Spiribacter salinus	1	0	0	1	0	0	1	0	1	0	4	3
OTU_1260928	Proteobacteria	Deltaproteobacteria	Desulfuromonadales	Geobacteraceae	Geobacter	Geobacter sulfurreducens	15	5	0	0	2	8	5	6	3	6	5	0
OTU_1260987	Proteobacteria	Betaproteobacteria	Burkholderiales	Oxalobacteraceae	Noviherbaspirillum	Noviherbaspirillum malthae	283	60	15	71	25	74	46	59	59	7	5	25
OTU_1262470	Proteobacteria	Betaproteobacteria	Burkholderiales	Oxalobacteraceae	Herbaspirillum	Herbaspirillum hiltneri	24	6	6	116	5	13	8	2	14	20	11	5
OTU_126348	Proteobacteria	Gammaproteobacteria	Cellvibrionales	Cellvibrionaceae	Cellvibrio	Cellvibrio gandavensis	20	35	2	78	16	48	42	8	20	31	1	3
OTU_126350	Proteobacteria	Gammaproteobacteria	Cellvibrionales	Cellvibrionaceae	Cellvibrio	Cellvibrio fibrivorans	8	28	0	0	2	18	3	14	18	0	72	12
OTU_1263962	Proteobacteria	Betaproteobacteria	Burkholderiales	Comamonadaceae	Caldimonas	Caldimonas meghalayensis	3	2	1	3	4	4	6	3	5	2	17	5
OTU_1266370	Nitrospinae	Nitrospinia	Nitrospinales	Nitrospinaceae	Nitrospina	Nitrospina gracilis	2	3	0	0	1	0	0	2	0	2	3	1
OTU_1268	Actinobacteria	Actinomycetia	Micrococcales	Micrococcaceae	Unclassified Micrococcaceae	Unclassified Micrococcaceae	10	28	3	60	42	25	18	13	11	17	20	7
OTU_1281780	Proteobacteria	Betaproteobacteria	Burkholderiales	Comamonadaceae	Hydrogenophaga	Hydrogenophaga taeniospiralis	8	7	1	4	6	5	1	0	6	11	5	0
OTU_1283306	Proteobacteria	Betaproteobacteria	Burkholderiales	Comamonadaceae	Xenophilus	Xenophilus arseniciresistens	2	0	0	3	0	1	0	0	1	1	6	6
OTU_1286106	Proteobacteria	Gammaproteobacteria	Thiotrichales	Piscirickettsiaceae	Methylophaga	Methylophaga lonarensis	1	0	0	0	0	0	3	0	2	0	4	1
OTU_1286631	Proteobacteria	Betaproteobacteria	Burkholderiales		Sphaerotilus	Sphaerotilus natans	3	2	1	6	0	0	1	2	5	8	12	1
OTU_1287735	Proteobacteria	Betaproteobacteria	Burkholderiales	Alcaligenaceae	Achromobacter	Achromobacter insuavis	2	61	1	8	28	72	7	16	72	34	24	100
OTU_1287736	Proteobacteria	Betaproteobacteria	Burkholderiales	Alcaligenaceae	Achromobacter	Achromobacter aegrifaciens	4	41	1	2	12	38	2	6	13	24	10	14
OTU_1287738	Proteobacteria	Betaproteobacteria	Burkholderiales	Alcaligenaceae	Achromobacter	Achromobacter dolens	7	51	6	14	29	77	28	9	24	26	40	55
OTU_128780	Proteobacteria	Gammaproteobacteria	Xanthomonadales	Xanthomonadaceae	Stenotrophomonas	Stenotrophomonas acidaminiphila	6	0	1	3	1	1	5	2	8	6	4	26
OTU_128785	Proteobacteria	Gammaproteobacteria	Xanthomonadales	Xanthomonadaceae	Pseudoxanthomonas	Pseudoxanthomonas mexicana	2116	1914	6	14	211	825	425	608	593	4	492	828
OTU_1288410	Proteobacteria	Gammaproteobacteria	Pseudomonadales	Pseudomonadaceae	Pseudomonas	Pseudomonas guariconensis	5	10	2	13	0	10	2	5	4	7	3	48
OTU_12917	Proteobacteria	Betaproteobacteria	Burkholderiales	Comamonadaceae	Acidovorax	Acidovorax facilis	21	11	1	21	3	16	8	5	13	2	424	152
OTU_1292030	Proteobacteria	Gammaproteobacteria	Pseudomonadales	Pseudomonadaceae	Pseudomonas	Pseudomonas taiwanensis	1	1	0	4	1	1	1	0	3	2	0	10
OTU_1293045	Proteobacteria	Betaproteobacteria	Burkholderiales	Comamonadaceae	Limnohabitans	Limnohabitans planktonicus	2	3	0	8	0	3	3	1	5	4	5	1
OTU_1293052	Proteobacteria	Betaproteobacteria	Burkholderiales	Comamonadaceae	Limnohabitans	Limnohabitans parvus	9	3	0	1	2	1	3	0	1	1	5	4
OTU_1294293	Proteobacteria	Gammaproteobacteria	Xanthomonadales	Xanthomonadaceae	Luteimonas	Luteimonas pelagia	13	0	0	1	3	8	1	0	1	1	1	6
OTU_1296669	Proteobacteria	Betaproteobacteria	Burkholderiales		Aquabacterium	Aquabacterium olei	0	1	1	0	0	0	0	0	3	0	4	5
OTU_1300345	Proteobacteria	Gammaproteobacteria	Xanthomonadales	Xanthomonadaceae	Lysobacter	Lysobacter dokdonensis	417	105	609	1168	119	250	351	106	1091	776	353	614
OTU_1301098	Proteobacteria	Gammaproteobacteria	Pseudomonadales	Pseudomonadaceae	Pseudomonas	Pseudomonas knackmussii	5	8	0	6	12	12	17	2	2	4	4	26
OTU_1302352	Bacteroidetes	Sphingobacteriia	Sphingobacteriales	Sphingobacteriaceae	Mucilaginibacter	Mucilaginibacter calamicampi	0	2	7	8	0	0	0	0	0	0	0	0
OTU_1303090	Proteobacteria	Betaproteobacteria	Burkholderiales	Oxalobacteraceae	Massilia	Massilia kyonggiensis	2	2	3	109	0	8	1	0	12	76	4	1
OTU_1310167	Proteobacteria	Betaproteobacteria	Burkholderiales	Burkholderiaceae	Ralstonia	Ralstonia syzygii	3	0	0	3	1	0	0	0	1	0	2	1
OTU_1310416	Bacteroidetes	Chitinophagia	Chitinophagales	Chitinophagaceae	Ferruginibacter	Ferruginibacter yonginensis	0	2	0	0	0	4	4	0	1	2	0	0
OTU_1310417	Bacteroidetes	Chitinophagia	Chitinophagales	Chitinophagaceae	Ferruginibacter	Ferruginibacter paludis	5	10	6	30	4	16	44	31	28	7	8	0
OTU_131080	Proteobacteria	Betaproteobacteria	Burkholderiales	Burkholderiaceae	Limnobacter	Limnobacter thiooxidans	23	5	1	2	461	5	0	1	697	3	14	11
OTU_1312852	Acidobacteria	Thermoanaerobaculia	Thermoanaerobaculales	Thermoanaerobaculaceae	Thermoanaerobaculum	Thermoanaerobaculum aquaticum	26	12	2	4	14	5	10	23	13	7	48	5
OTU_1321608	Proteobacteria	Betaproteobacteria	Burkholderiales	Comamonadaceae	Polaromonas	Polaromonas jejuensis	27	14	23	62	17	44	58	8	180	14	35	10
OTU_1321609	Proteobacteria	Betaproteobacteria	Burkholderiales	Comamonadaceae	Variovorax	Variovorax boronicumulans	100	219	100	717	63	169	89	227	491	69	68	17
OTU_1321610	Proteobacteria	Betaproteobacteria	Burkholderiales	Comamonadaceae	Variovorax	Variovorax paradoxus	415	1088	325	1652	83	373	225	179	1300	742	78	74
OTU_1321611	Proteobacteria	Betaproteobacteria	Burkholderiales	Comamonadaceae	Variovorax	Variovorax soli	17	14	8	45	4	17	11	9	30	8	55	99
OTU_1323744	Proteobacteria	Gammaproteobacteria	Pseudomonadales	Pseudomonadaceae	Halopseudomonas	Halopseudomonas salina	0	3	0	4	1	1	1	0	0	0	3	0
OTU_1324350	Proteobacteria	Gammaproteobacteria	Moraxellales	Moraxellaceae	Acinetobacter	Acinetobacter equi	0	2	0	0	0	3	0	0	3	0	0	0
OTU_132476	Proteobacteria	Gammaproteobacteria	Pseudomonadales	Pseudomonadaceae	Pseudomonas	Pseudomonas kilonensis	70	893	564	1284	69	269	157	65	116	320	29	5
OTU_1324796	Proteobacteria	Gammaproteobacteria	Xanthomonadales	Xanthomonadaceae	Lysobacter	Lysobacter lycopersici	80	17	7	47	38	54	66	4	132	83	63	25
OTU_1329367	Proteobacteria	Gammaproteobacteria	Xanthomonadales	Xanthomonadaceae	Arenimonas	Arenimonas taoyuanensis	73	19	0	9	27	72	27	6	24	5	209	25
OTU_1330072	Proteobacteria	Betaproteobacteria	Burkholderiales	Comamonadaceae	Lampropedia	Lampropedia puyangensis	3	0	0	3	0	2	0	0	3	1	1	1
OTU_1331911	Planctomycetes	Planctomycetia	Pirellulales	Thermoguttaceae	Thermogutta	Thermogutta hypogea	2	0	0	0	7	4	5	2	1	2	10	3
OTU_133539	Proteobacteria	Gammaproteobacteria	Chromatiales	Chromatiaceae	Nitrosococcus	Nitrosococcus halophilus	6	4	1	4	19	15	22	3	7	2	17	11
OTU_1335757	Proteobacteria	Gammaproteobacteria	Chromatiales	Ectothiorhodospiraceae	Spiribacter	Spiribacter curvatus	0	0	0	0	2	1	3	1	0	0	2	3
OTU_1336242	Proteobacteria	Gammaproteobacteria	Xanthomonadales	Xanthomonadaceae	Stenotrophomonas	Stenotrophomonas geniculata	0	0	0	0	0	0	0	1	2	16	0	8
OTU_13373	Proteobacteria	Betaproteobacteria	Burkholderiales	Burkholderiaceae	Burkholderia	Burkholderia mallei	15	10	3	9	18	22	14	6	13	22	80	44
OTU_1340425	Proteobacteria	Deltaproteobacteria	Desulfuromonadales	Geobacteraceae	Geobacter	Geobacter anodireducens	11	5	0	0	7	6	4	7	3	0	2	0
OTU_1341549	Proteobacteria	Betaproteobacteria	Burkholderiales	Alcaligenaceae	Ampullimonas	Ampullimonas aquatilis	2	0	0	0	1	1	2	0	7	2	6	4
OTU_1341696	Proteobacteria	Gammaproteobacteria	Xanthomonadales	Xanthomonadaceae	Rehaibacterium	Rehaibacterium terrae	2	0	0	4	4	4	2	4	3	3	2	2
OTU_134536	Proteobacteria	Betaproteobacteria	Burkholderiales	Burkholderiaceae	Paraburkholderia	Paraburkholderia caledonica	11	4	16	62	2	10	4	4	16	33	33	9
OTU_134537	Proteobacteria	Betaproteobacteria	Burkholderiales	Burkholderiaceae	Paraburkholderia	Paraburkholderia fungorum	5	2	2	6	1	3	4	1	5	8	12	5
OTU_134623	Verrucomicrobia	Opitutae	Opitutales	Opitutaceae	Unclassified Opitutaceae	Unclassified Opitutaceae	157	271	120	231	261	476	346	311	444	168	318	223
OTU_1346290	Proteobacteria	Betaproteobacteria	Nitrosomonadales	Sterolibacteriaceae	Methyloversatilis	Methyloversatilis thermotolerans	26	10	4	1	11	20	18	15	11	4	89	8
OTU_1349425	Proteobacteria	Betaproteobacteria	Burkholderiales	Comamonadaceae	Ramlibacter	Ramlibacter solisilvae	23	22	11	75	4	15	15	6	35	58	23	54
OTU_1353886	Proteobacteria	Betaproteobacteria	Burkholderiales	Burkholderiaceae	Caballeronia	Caballeronia cordobensis	2	1	7	5	3	3	2	3	2	17	20	2
OTU_1353888	Proteobacteria	Betaproteobacteria	Burkholderiales	Alcaligenaceae	Achromobacter	Achromobacter agilis	7	10	0	2	17	41	11	8	23	12	25	50
OTU_1353889	Proteobacteria	Betaproteobacteria	Burkholderiales	Alcaligenaceae	Achromobacter	Achromobacter pestifer	1	11	0	0	12	35	1	5	7	9	8	8
OTU_1353890	Proteobacteria	Betaproteobacteria	Burkholderiales	Alcaligenaceae	Achromobacter	Achromobacter kerstersii	3	261	35	9	169	531	7	111	129	449	57	23
OTU_1353891	Proteobacteria	Betaproteobacteria	Burkholderiales	Alcaligenaceae	Achromobacter	Achromobacter deleyi	0	117	4	8	85	259	4	25	30	100	18	9
OTU_135620	Proteobacteria	Gammaproteobacteria	Oceanospirillales	Oceanospirillaceae	Unclassified Oceanospirillaceae	Unclassified Oceanospirillaceae	24	21	6	35	26	67	41	25	52	23	12	13
OTU_135621	Proteobacteria	Gammaproteobacteria	Pseudomonadales	Pseudomonadaceae	Unclassified Pseudomonadaceae	Unclassified Pseudomonadaceae	29	36	11	51	44	48	77	9	19	38	24	48
OTU_135739	Proteobacteria	Gammaproteobacteria	Pseudomonadales	Marinobacteraceae	Marinobacter	Marinobacter lutaoensis	0	2	0	3	2	8	5	0	4	2	4	0
OTU_1358420	Firmicutes	Bacilli	Bacillales	Bacillaceae	Priestia	Priestia aryabhattai	0	0	2	4	2	0	0	0	3	6	19	18
OTU_1366656	Proteobacteria	Gammaproteobacteria	Oceanospirillales	Oceanospirillaceae	Nitrincola	Nitrincola alkalisediminis	23	17	3	6	9	61	12	19	35	1	2	1
OTU_137658	Proteobacteria	Gammaproteobacteria	Pseudomonadales	Pseudomonadaceae	Pseudomonas	Pseudomonas indica	2	0	0	0	2	0	3	0	2	0	0	8
OTU_1379159	Proteobacteria	Gammaproteobacteria	Xanthomonadales	Rhodanobacteraceae	Dyella	Dyella jiangningensis	44	23	4	9	32	53	19	43	31	18	47	55
OTU_1379270	Gemmatimonadetes	Gemmatimonadetes	Gemmatimonadales	Gemmatimonadaceae	Gemmatimonas	Gemmatimonas phototrophica	3	0	1	4	1	5	1	2	1	15	0	0
OTU_1380048	Bacteroidetes	Chitinophagia	Chitinophagales	Chitinophagaceae	Ferruginibacter	Ferruginibacter profundus	1	1	0	0	4	5	10	2	1	1	2	0
OTU_1381557	Proteobacteria	Betaproteobacteria	Nitrosomonadales	Sterolibacteriaceae	Sulfurisoma	Sulfurisoma sediminicola	12	5	0	2	5	7	4	3	4	2	27	8
OTU_1382803	Proteobacteria	Betaproteobacteria	Neisseriales	Chromobacteriaceae	Chromobacterium	Chromobacterium amazonense	7	2	3	3	7	5	2	0	2	6	12	3
OTU_1383030	Proteobacteria	Gammaproteobacteria	Xanthomonadales	Xanthomonadaceae	Pseudoxanthomonas	Pseudoxanthomonas gei	31	55	0	18	15	17	118	19	102	1	2	1
OTU_1384056	Proteobacteria	Gammaproteobacteria	Xanthomonadales	Xanthomonadaceae	Arenimonas	Arenimonas metalli	24	25	4	8	144	108	60	11	17	11	135	6
OTU_1385515	Proteobacteria	Gammaproteobacteria	Xanthomonadales	Xanthomonadaceae	Lysobacter	Lysobacter defluvii	25	6	11	29	13	15	37	9	28	32	3	34
OTU_1385975	Planctomycetes	Phycisphaerae	Phycisphaerales	Phycisphaeraceae	Algisphaera	Algisphaera agarilytica	30	3	0	0	26	13	13	9	8	1	44	17
OTU_1387231	Proteobacteria	Gammaproteobacteria	Pseudomonadales	Pseudomonadaceae	Pseudomonas	Pseudomonas aestus	15	26	4	70	2	18	9	5	16	30	6	5
OTU_1389922	Proteobacteria	Betaproteobacteria	Burkholderiales	Alcaligenaceae	Achromobacter	Achromobacter mucicolens	2	34	0	6	41	165	5	17	152	57	33	733
OTU_1389932	Proteobacteria	Betaproteobacteria	Burkholderiales	Alcaligenaceae	Achromobacter	Achromobacter pulmonis	4	19	1	2	11	32	2	7	18	9	20	55
OTU_1389935	Proteobacteria	Betaproteobacteria	Burkholderiales	Alcaligenaceae	Achromobacter	Achromobacter animicus	11	33	6	9	16	78	29	18	60	40	95	328
OTU_1391627	Bacteroidetes	Sphingobacteriia	Sphingobacteriales	Sphingobacteriaceae	Mucilaginibacter	Mucilaginibacter pineti	0	1	0	10	0	1	0	0	4	2	0	1
OTU_1395571	Proteobacteria	Gammaproteobacteria	Pseudomonadales	Pseudomonadaceae	Pseudomonas	Pseudomonas taeanensis	2	5	0	8	9	7	0	1	2	1	1	1
OTU_1396819	Proteobacteria	Gammaproteobacteria	Nevskiales	Sinobacteraceae	Solimonas	Solimonas terrae	0	0	0	0	0	1	0	0	4	0	4	6
OTU_1399969	Proteobacteria	Betaproteobacteria	Burkholderiales	Burkholderiaceae	Caballeronia	Caballeronia megalochromosomata	2	1	0	1	1	1	1	3	2	10	14	4
OTU_1404	Firmicutes	Bacilli	Bacillales	Bacillaceae	Priestia	Priestia megaterium	0	0	0	0	1	2	0	1	0	1	4	3
OTU_1406840	Bacteroidetes	Flavobacteriia	Flavobacteriales	Flavobacteriaceae	Flavobacterium	Flavobacterium beibuense	0	3	0	0	0	0	0	0	3	0	0	1
OTU_1408281	Elusimicrobia	Endomicrobia	Endomicrobiales	Endomicrobiaceae	Endomicrobium	Endomicrobium proavitum	5	6	22	17	44	35	36	30	30	32	52	40
OTU_1410040	Proteobacteria	Betaproteobacteria	Burkholderiales	Burkholderiaceae	Burkholderia	Burkholderia rinojensis	3	5	1	9	7	19	10	4	6	6	13	13
OTU_141390	Proteobacteria	Gammaproteobacteria	Oceanospirillales	Halomonadaceae	Chromohalobacter	Chromohalobacter israelensis	0	0	0	0	0	3	5	0	1	0	4	5
OTU_141949	Proteobacteria	Gammaproteobacteria	Xanthomonadales	Xanthomonadaceae	Thermomonas	Thermomonas haemolytica	1	0	0	1	0	1	3	0	2	0	3	11
OTU_1429246	Proteobacteria	Gammaproteobacteria	Xanthomonadales	Xanthomonadaceae	Arenimonas	Arenimonas alkanexedens	2	1	0	0	5	4	1	1	2	0	11	0
OTU_1432792	Proteobacteria	Gammaproteobacteria	Methylococcales	Methylococcaceae	Methylocaldum	Methylocaldum marinum	0	0	0	1	13	6	0	0	0	0	0	1
OTU_1434937	Proteobacteria	Betaproteobacteria	Burkholderiales	Burkholderiaceae	Chitinimonas	Chitinimonas prasina	5	0	0	1	1	3	1	5	4	2	17	5
OTU_1436998	Nitrospirae	Nitrospira	Nitrospirales	Nitrospiraceae	Nitrospira	Nitrospira lenta	0	0	0	1	0	0	3	10	0	0	0	0
OTU_1442599	Proteobacteria	Gammaproteobacteria	Xanthomonadales	Xanthomonadaceae	Luteimonas	Luteimonas huabeiensis	10	8	0	11	13	25	10	0	20	21	12	26
OTU_1444682	Proteobacteria	Gammaproteobacteria	Legionellales	Legionellaceae	Legionella	Legionella thermalis	0	1	1	3	1	0	0	6	0	1	2	6
OTU_1445030	Proteobacteria	Gammaproteobacteria	Xanthomonadales	Xanthomonadaceae	Lysobacter	Lysobacter caeni	36	21	23	227	20	36	55	10	121	104	34	75
OTU_1446479	Proteobacteria	Gammaproteobacteria	Xanthomonadales	Xanthomonadaceae	Arenimonas	Arenimonas maotaiensis	13	6	1	8	21	40	38	8	24	7	70	9
OTU_1450134	Proteobacteria	Gammaproteobacteria	Xanthomonadales	Xanthomonadaceae	Stenotrophomonas	Stenotrophomonas bentonitica	5	7	0	10	2	7	5	3	4	1	3	1
OTU_1451454	Proteobacteria	Gammaproteobacteria	Pseudomonadales	Pseudomonadaceae	Pseudomonas	Pseudomonas caspiana	1	6	0	7	0	0	4	0	0	3	1	0
OTU_1452508	Proteobacteria	Betaproteobacteria	Burkholderiales	Comamonadaceae	Zhizhongheella	Zhizhongheella caldifontis	7	5	0	2	6	8	7	2	8	4	24	10
OTU_1453541	Proteobacteria	Gammaproteobacteria	Xanthomonadales	Xanthomonadaceae	Pseudoxanthomonas	Pseudoxanthomonas helianthi	77	69	1	6	10	32	25	11	49	4	15	16
OTU_1458357	Proteobacteria	Betaproteobacteria	Burkholderiales	Burkholderiaceae	Caballeronia	Caballeronia jiangsuensis	54	19	32	44	9	38	73	41	57	78	345	51
OTU_1462440	Proteobacteria	Betaproteobacteria	Burkholderiales	Oxalobacteraceae	Massilia	Massilia ginsengisoli	0	0	0	8	2	0	0	2	3	0	3	1
OTU_1463158	Proteobacteria	Gammaproteobacteria	Xanthomonadales	Xanthomonadaceae	Thermomonas	Thermomonas carbonis	6	2	1	4	2	11	5	0	9	3	55	135
OTU_1463159	Proteobacteria	Betaproteobacteria	Burkholderiales	Oxalobacteraceae	Glaciimonas	Glaciimonas alpina	5	2	5	36	9	6	6	4	19	5	2	1
OTU_146938	Proteobacteria	Betaproteobacteria	Rhodocyclales	Rhodocyclaceae	Azovibrio	Azovibrio restrictus	2	2	0	0	3	6	0	2	2	6	10	3
OTU_1471381	Proteobacteria	Gammaproteobacteria	Pseudomonadales	Pseudomonadaceae	Pseudomonas	Pseudomonas helmanticensis	7	9	17	85	2	9	10	9	8	18	4	2
OTU_1475481	Proteobacteria	Gammaproteobacteria	Xanthomonadales	Rhodanobacteraceae	Mizugakiibacter	Mizugakiibacter sediminis	1	0	0	0	0	1	0	0	0	1	8	6
OTU_1484693	Proteobacteria	Betaproteobacteria	Burkholderiales	Comamonadaceae	Rhodoferax	Rhodoferax saidenbachensis	128	76	19	111	9	65	35	83	133	27	21	8
OTU_1485217	Proteobacteria	Betaproteobacteria	Burkholderiales	Oxalobacteraceae	Massilia	Massilia eurypsychrophila	25	15	2	34	10	17	18	18	14	5	15	6
OTU_1492898	Bacteroidetes	Chitinophagia	Chitinophagales	Chitinophagaceae	Flavisolibacter	Flavisolibacter tropicus	6	2	3	23	3	6	1	0	5	1	3	14
OTU_1495200	Proteobacteria	Gammaproteobacteria	Xanthomonadales	Rhodanobacteraceae	Fulvimonas	Fulvimonas yonginensis	1	0	0	0	0	3	0	0	1	0	4	0
OTU_1499392	Proteobacteria	Betaproteobacteria	Neisseriales	Chromobacteriaceae	Unclassified Chromobacteriaceae	Unclassified Chromobacteriaceae	28	15	0	17	15	31	17	5	12	14	63	36
OTU_1503053	Proteobacteria	Betaproteobacteria	Burkholderiales	Burkholderiaceae	Burkholderia	Burkholderia singularis	4	0	1	4	2	1	4	2	2	0	9	19
OTU_1503054	Proteobacteria	Betaproteobacteria	Burkholderiales	Burkholderiaceae	Burkholderia	Burkholderia stagnalis	3	1	0	2	0	2	3	0	1	2	3	2
OTU_1503750	Proteobacteria	Gammaproteobacteria	Xanthomonadales	Xanthomonadaceae	Pseudoxanthomonas	Pseudoxanthomonas sangjuensis	29	31	0	11	11	8	26	3	33	3	4	6
OTU_1507286	Bacteroidetes	Chitinophagia	Chitinophagales	Chitinophagaceae	Terrimonas	Terrimonas arctica	6	2	2	3	3	4	4	2	16	4	3	2
OTU_1507735	Proteobacteria	Gammaproteobacteria	Pseudomonadales	Pseudomonadaceae	Pseudomonas	Pseudomonas tarimensis	7	1	0	0	14	7	29	0	3	0	1	12
OTU_1510391	Proteobacteria	Deltaproteobacteria	Desulfuromonadales	Geobacteraceae	Geobacter	Geobacter soli	3	4	0	0	0	2	4	5	4	0	0	0
OTU_151755	Proteobacteria	Betaproteobacteria	Burkholderiales	Comamonadaceae	Xenophilus	Xenophilus azovorans	5	0	1	1	1	2	1	0	3	2	6	2
OTU_151783	Proteobacteria	Betaproteobacteria	Burkholderiales	Burkholderiaceae	Cupriavidus	Cupriavidus campinensis	4	2	3	10	8	7	7	1	14	1	35	34
OTU_1520583	Proteobacteria	Betaproteobacteria	Burkholderiales	Burkholderiaceae	Paraburkholderia	Paraburkholderia jirisanensis	1	0	0	1	0	2	2	0	0	3	9	3
OTU_1524097	Proteobacteria	Betaproteobacteria	Burkholderiales	Oxalobacteraceae	Massilia	Massilia glaciei	83	27	6	58	8	20	28	23	28	26	18	2
OTU_1524254	Proteobacteria	Gammaproteobacteria			Pseudohongiella	Pseudohongiella acticola	3	0	0	0	1	5	0	2	5	0	0	0
OTU_152480	Proteobacteria	Betaproteobacteria	Burkholderiales	Burkholderiaceae	Burkholderia	Burkholderia ambifaria	5	3	2	5	3	13	10	5	3	11	12	23
OTU_152500	Proteobacteria	Betaproteobacteria	Burkholderiales	Burkholderiaceae	Burkholderia	Burkholderia dolosa	6	3	1	0	6	10	5	8	9	7	12	5
OTU_1527	Firmicutes	Clostridia	Eubacteriales	Lachnospiraceae	Anaerocolumna	Anaerocolumna aminovalerica	0	0	0	0	3	6	0	0	0	1	0	0
OTU_1530191	Proteobacteria	Gammaproteobacteria	Xanthomonadales	Xanthomonadaceae	Luteimonas	Luteimonas terrae	1	0	0	4	0	3	0	1	4	4	3	2
OTU_1536707	Proteobacteria	Betaproteobacteria	Burkholderiales	Oxalobacteraceae	Massilia	Massilia arvi	5	2	59	259	2	4	1	1	16	223	4	1
OTU_1537376	Proteobacteria	Gammaproteobacteria	Xanthomonadales	Xanthomonadaceae	Lysobacter	Lysobacter tyrosinelyticus	24	21	2	54	5	7	6	3	28	24	11	7
OTU_1537377	Proteobacteria	Gammaproteobacteria	Xanthomonadales	Xanthomonadaceae	Lysobacter	Lysobacter rhizosphaerae	12	4	0	42	3	13	5	4	32	51	14	20
OTU_1537378	Proteobacteria	Gammaproteobacteria	Xanthomonadales	Xanthomonadaceae	Lysobacter	Lysobacter fragariae	12	12	2	88	3	11	3	5	50	37	5	5
OTU_1537710	Proteobacteria	Betaproteobacteria	Burkholderiales	Burkholderiaceae	Pandoraea	Pandoraea terrae	8	5	0	10	3	7	8	5	9	7	17	6
OTU_1538021	Proteobacteria	Alphaproteobacteria	Sphingomonadales	Sphingomonadaceae	Novosphingobium	Novosphingobium tardum	0	6	0	4	0	1	0	0	4	1	0	0
OTU_1542731	Bacteroidetes	Chitinophagia	Chitinophagales	Chitinophagaceae	Niastella	Niastella gongjuensis	0	4	1	1	0	0	1	0	11	22	4	4
OTU_1546155	Planctomycetes	Phycisphaerae	Tepidisphaerales	Tepidisphaeraceae	Tepidisphaera	Tepidisphaera mucosa	20	23	10	36	11	17	26	36	22	1	21	15
OTU_1547922	Proteobacteria	Betaproteobacteria	Burkholderiales		Ideonella	Ideonella sakaiensis	3	3	0	2	3	4	0	1	10	2	19	7
OTU_1548547	Proteobacteria	Gammaproteobacteria	Chromatiales	Woeseiaceae	Woeseia	Woeseia oceani	1	1	0	0	57	95	15	6	0	1	4	7
OTU_1549638	Proteobacteria	Betaproteobacteria	Burkholderiales	Burkholderiaceae	Quisquiliibacterium	Quisquiliibacterium transsilvanicum	7	4	1	5	2	7	4	1	4	2	17	9
OTU_1550730	Proteobacteria	Betaproteobacteria	Burkholderiales		Rhizobacter	Rhizobacter profundi	13	15	4	14	5	20	10	10	25	2	16	0
OTU_155077	Proteobacteria	Gammaproteobacteria	Cellvibrionales	Cellvibrionaceae	Cellvibrio	Cellvibrio japonicus	53	90	0	5	28	92	18	4	13	0	6	5
OTU_1553431	Proteobacteria	Betaproteobacteria	Burkholderiales	Burkholderiaceae	Mycoavidus	Mycoavidus cysteinexigens	0	2	0	1	4	3	3	0	2	1	4	1
OTU_1565	Firmicutes	Clostridia	Eubacteriales	Desulfotomaculaceae	Desulfotomaculum	Desulfotomaculum nigrificans	6	5	0	1	2	4	4	6	3	1	5	1
OTU_1571224	Proteobacteria	Gammaproteobacteria	Oceanospirillales	Oceanospirillaceae	Nitrincola	Nitrincola alkalilacustris	10	10	2	2	7	41	9	16	25	0	0	3
OTU_157592	Proteobacteria	Betaproteobacteria	Nitrosomonadales	Sterolibacteriaceae	Sterolibacterium	Sterolibacterium denitrificans	10	5	2	0	3	10	3	4	6	2	28	3
OTU_1576914	Proteobacteria	Alphaproteobacteria	Rhodospirillales	Rhodospirillaceae	Ferrovibrio	Ferrovibrio xuzhouensis	0	0	0	0	8	0	0	0	0	0	0	10
OTU_1577705	Proteobacteria	Gammaproteobacteria	Pseudomonadales	Pseudomonadaceae	Pseudomonas	Pseudomonas glareae	3	6	1	5	14	8	37	2	4	3	3	4
OTU_1578200	Proteobacteria	Gammaproteobacteria	Xanthomonadales	Xanthomonadaceae	Luteimonas	Luteimonas notoginsengisoli	86	54	0	38	28	40	24	10	32	41	14	25
OTU_1586242	Proteobacteria	Gammaproteobacteria	Xanthomonadales	Xanthomonadaceae	Luteimonas	Luteimonas arsenica	0	1	1	1	8	17	0	1	4	0	3	10
OTU_158627	Proteobacteria	Gammaproteobacteria	Pseudomonadales	Pseudomonadaceae	Pseudomonas	Pseudomonas graminis	9	10	5	30	1	9	14	7	23	25	9	1
OTU_1594399	Proteobacteria	Gammaproteobacteria	Xanthomonadales	Xanthomonadaceae	Lysobacter	Lysobacter novalis	4	1	4	7	0	3	2	1	5	4	1	3
OTU_1603353	Proteobacteria	Betaproteobacteria	Burkholderiales	Oxalobacteraceae	Massilia	Massilia psychrophila	9	0	0	14	3	2	2	1	9	5	5	1
OTU_1605838	Proteobacteria	Gammaproteobacteria	Pseudomonadales	Pseudomonadaceae	Pseudomonas	Pseudomonas coleopterorum	0	0	0	5	0	1	1	1	0	5	2	0
OTU_1605891	Proteobacteria	Gammaproteobacteria	Xanthomonadales	Xanthomonadaceae	Lysobacter	Lysobacter maris	0	0	1	3	1	0	4	0	3	3	1	4
OTU_1608994	Proteobacteria	Gammaproteobacteria	Pseudomonadales	Pseudomonadaceae	Pseudomonas	Pseudomonas weihenstephanensis	7	15	7	26	3	4	3	2	6	18	0	1
OTU_1608996	Proteobacteria	Gammaproteobacteria	Pseudomonadales	Pseudomonadaceae	Pseudomonas	Pseudomonas helleri	5	2	3	22	1	3	2	1	7	9	0	0
OTU_1612172	Acidobacteria	Vicinamibacteria	Vicinamibacterales	Vicinamibacteraceae	Vicinamibacter	Vicinamibacter silvestris	33	9	0	2	8	13	15	10	8	7	16	0
OTU_1614635	Proteobacteria	Betaproteobacteria	Burkholderiales	Comamonadaceae	Polaromonas	Polaromonas eurypsychrophila	12	17	1	21	15	95	76	15	137	1	10	1
OTU_1615674	Proteobacteria	Gammaproteobacteria	Pseudomonadales	Pseudomonadaceae	Pseudomonas	Pseudomonas lactis	0	4	0	4	1	0	0	0	1	2	0	2
OTU_1615952	Proteobacteria	Betaproteobacteria	Rhodocyclales	Zoogloeaceae	Uliginosibacterium	Uliginosibacterium paludis	4	2	2	0	3	5	10	2	12	1	25	21
OTU_1620215	Proteobacteria	Gammaproteobacteria	Acidiferrobacterales	Acidiferrobacteraceae	Sulfuricaulis	Sulfuricaulis limicola	0	1	0	1	8	1	5	4	1	0	14	6
OTU_163011	Proteobacteria	Gammaproteobacteria	Pseudomonadales	Pseudomonadaceae	Pseudomonas	Pseudomonas lini	71	152	133	521	36	106	74	96	95	140	11	5
OTU_163359	Proteobacteria	Gammaproteobacteria	Acidiferrobacterales	Acidiferrobacteraceae	Acidiferrobacter	Acidiferrobacter thiooxydans	0	1	0	1	2	3	9	0	1	0	5	5
OTU_1639646	Bacteroidetes	Chitinophagia	Chitinophagales	Chitinophagaceae	Flavisolibacter	Flavisolibacter metallilatus	4	2	8	51	3	8	2	4	5	16	0	2
OTU_164330	Proteobacteria	Betaproteobacteria	Rhodocyclales	Zoogloeaceae	Thauera	Thauera aminoaromatica	2	3	0	2	4	16	3	2	4	1	15	6
OTU_164400	Proteobacteria	Betaproteobacteria	Rhodocyclales	Zoogloeaceae	Thauera	Thauera phenylacetica	7	6	0	8	8	32	6	1	5	7	57	9
OTU_1647451	Bacteroidetes	Chitinophagia	Chitinophagales	Chitinophagaceae	Chitinophaga	Chitinophaga barathri	0	12	0	1	0	0	0	0	3	0	0	0
OTU_1648966	Proteobacteria	Gammaproteobacteria	Xanthomonadales	Xanthomonadaceae	Luteimonas	Luteimonas soli	12	4	0	6	28	32	6	5	21	1	10	92
OTU_1649130	Proteobacteria	Betaproteobacteria	Burkholderiales	Alcaligenaceae	Bordetella	Bordetella muralis	0	0	0	1	2	9	0	0	1	1	0	11
OTU_1649133	Proteobacteria	Betaproteobacteria	Burkholderiales	Alcaligenaceae	Bordetella	Bordetella tumulicola	0	2	0	0	0	4	1	0	1	1	1	4
OTU_1649139	Proteobacteria	Betaproteobacteria	Burkholderiales	Alcaligenaceae	Bordetella	Bordetella tumbae	0	1	0	0	1	83	0	0	0	1	1	7
OTU_1652029	Bacteroidetes	Flavobacteriia	Flavobacteriales	Crocinitomicaceae	Fluviicola	Fluviicola hefeinensis	2	4	0	10	0	0	0	4	1	0	0	0
OTU_1656888	Bacteroidetes	Chitinophagia	Chitinophagales	Chitinophagaceae	Flavisolibacter	Flavisolibacter aluminii	1	0	4	17	0	1	1	1	4	2	0	0
OTU_1665	Actinobacteria	Actinomycetia	Micrococcales	Micrococcaceae	Arthrobacter	Arthrobacter globiformis	3	3	5	27	22	20	0	13	13	8	2	3
OTU_1671	Actinobacteria	Actinomycetia	Micrococcales	Micrococcaceae	Pseudarthrobacter	Pseudarthrobacter oxydans	0	3	0	4	8	1	0	10	0	0	0	0
OTU_1674920	Proteobacteria	Gammaproteobacteria	Pseudomonadales	Pseudomonadaceae	Pseudomonas	Pseudomonas fildesensis	6	13	3	6	3	5	1	5	5	14	1	3
OTU_1675686	Proteobacteria	Gammaproteobacteria	Acidiferrobacterales	Acidiferrobacteraceae	Sulfurifustis	Sulfurifustis variabilis	0	0	1	0	3	4	1	1	0	3	10	5
OTU_1676	Actinobacteria	Actinomycetia	Micrococcales	Micrococcaceae	Pseudarthrobacter	Pseudarthrobacter polychromogenes	0	0	0	3	0	1	1	3	0	1	0	0
OTU_167645	Proteobacteria	Betaproteobacteria	Rhodocyclales	Rhodocyclaceae	Propionivibrio	Propionivibrio limicola	5	2	3	12	5	6	4	2	5	3	17	4
OTU_1677	Actinobacteria	Actinomycetia	Micrococcales	Micrococcaceae	Arthrobacter	Arthrobacter pascens	8	8	1	10	12	8	0	3	0	2	5	1
OTU_1679163	Proteobacteria	Gammaproteobacteria	Oceanospirillales	Oceanospirillaceae	Marinobacterium	Marinobacterium zhoushanense	1	0	0	1	3	0	4	0	0	1	0	0
OTU_1685415	Proteobacteria	Gammaproteobacteria	Xanthomonadales	Xanthomonadaceae	Stenotrophomonas	Stenotrophomonas tumulicola	12	7	13	7	6	8	1	54	21	42	1	3
OTU_1685901	Proteobacteria	Gammaproteobacteria	Xanthomonadales	Xanthomonadaceae	Lysobacter	Lysobacter cavernae	31	14	1	42	3	13	22	5	65	28	34	131
OTU_1688639	Proteobacteria	Betaproteobacteria	Burkholderiales	Oxalobacteraceae	Noviherbaspirillum	Noviherbaspirillum humi	1	3	0	6	1	6	1	0	1	0	1	8
OTU_1692041	Proteobacteria	Gammaproteobacteria	Acidiferrobacterales	Acidiferrobacteraceae	Unclassified Acidiferrobacteraceae	Unclassified Acidiferrobacteraceae	23	21	3	0	82	67	21	54	30	38	147	56
OTU_169427	Proteobacteria	Betaproteobacteria	Burkholderiales	Burkholderiaceae	Paraburkholderia	Paraburkholderia terricola	3	1	4	7	2	1	3	0	75	4	8	7
OTU_169430	Proteobacteria	Betaproteobacteria	Burkholderiales	Burkholderiaceae	Paraburkholderia	Paraburkholderia hospita	6	2	0	4	2	2	5	5	2	12	4	2
OTU_169669	Proteobacteria	Gammaproteobacteria	Pseudomonadales	Pseudomonadaceae	Pseudomonas	Pseudomonas extremorientalis	2	6	4	16	1	7	5	2	5	24	3	0
OTU_1699412	Bacteroidetes	Flavobacteriia	Flavobacteriales	Flavobacteriaceae	Confluentibacter	Confluentibacter lentus	0	22	0	0	1	52	0	0	0	0	0	0
OTU_17	Proteobacteria	Betaproteobacteria	Nitrosomonadales	Methylophilaceae	Methylophilus	Methylophilus methylotrophus	4	2	3	2	1	6	2	3	10	3	16	120
OTU_1701573	Proteobacteria	Betaproteobacteria	Burkholderiales	Burkholderiaceae	Paraburkholderia	Paraburkholderia piptadeniae	13	5	3	2	0	8	7	8	9	8	35	10
OTU_1703345	Bacteroidetes	Chitinophagia	Chitinophagales	Chitinophagaceae	Niastella	Niastella vici	0	1	3	6	1	6	4	3	12	7	2	1
OTU_1706046	Proteobacteria	Betaproteobacteria	Nitrosomonadales	Sulfuricellaceae	Sulfurirhabdus	Sulfurirhabdus autotrophica	1	2	1	0	0	2	1	2	4	1	13	3
OTU_1706371	Proteobacteria	Gammaproteobacteria	Cellvibrionales	Cellvibrionaceae	Unclassified Cellvibrionaceae	Unclassified Cellvibrionaceae	70	98	0	6	27	160	10	7	9	4	2	7
OTU_1706372	Proteobacteria	Gammaproteobacteria	Cellvibrionales	Halieaceae	Unclassified Halieaceae	Unclassified Halieaceae	47	63	13	10	34	177	42	45	121	3	35	27
OTU_1706375	Proteobacteria	Gammaproteobacteria	Cellvibrionales	Spongiibacteraceae	Unclassified Spongiibacteraceae	Unclassified Spongiibacteraceae	4	5	1	0	2	4	7	3	5	2	3	3
OTU_1708347	Proteobacteria	Gammaproteobacteria	Xanthomonadales	Xanthomonadaceae	Arenimonas	Arenimonas aestuarii	60	39	4	10	47	86	53	14	14	5	121	11
OTU_1708783	Proteobacteria	Gammaproteobacteria	Pseudomonadales	Pseudomonadaceae	Halopseudomonas	Halopseudomonas oceani	2	0	0	1	0	3	1	1	1	0	1	3
OTU_171865	Proteobacteria	Betaproteobacteria	Nitrosomonadales	Sulfuricellaceae	Sulfuriferula	Sulfuriferula plumbiphila	9	4	1	0	9	13	6	8	2	1	35	8
OTU_1720254	Proteobacteria	Gammaproteobacteria	Xanthomonadales	Xanthomonadaceae	Lysobacter	Lysobacter al	10	1	0	44	17	5	4	2	4	15	3	94
OTU_1730894	Proteobacteria	Gammaproteobacteria	Oceanospirillales	Oceanospirillaceae	Nitrincola	Nitrincola schmidtii	3	7	1	6	5	21	4	6	13	0	0	0
OTU_1735038	Proteobacteria	Betaproteobacteria	Rhodocyclales	Rhodocyclaceae	Oryzomicrobium	Oryzomicrobium terrae	3	2	0	3	3	2	2	2	1	0	5	0
OTU_1742923	Planctomycetes	Planctomycetia	Pirellulales	Thermoguttaceae	Thermostilla	Thermostilla marina	2	0	0	0	0	0	3	1	1	1	4	0
OTU_1743164	Proteobacteria	Betaproteobacteria	Burkholderiales	Burkholderiaceae	Polynucleobacter	Polynucleobacter aenigmaticus	2	0	0	1	1	1	2	0	1	0	3	5
OTU_1743261	Proteobacteria	Gammaproteobacteria	Xanthomonadales	Xanthomonadaceae	Lysobacter	Lysobacter terricola	1494	1007	1400	14446	328	382	35	253	6838	2324	135	207
OTU_1749332	Proteobacteria	Gammaproteobacteria	Xanthomonadales	Xanthomonadaceae	Lysobacter	Lysobacter erysipheiresistens	15	0	0	2	17	15	6	0	3	2	5	7
OTU_1750561	Proteobacteria	Gammaproteobacteria	Legionellales	Legionellaceae	Legionella	Legionella saoudiensis	2	0	19	45	31	17	6	6	23	1	24	13
OTU_1751046	Proteobacteria	Betaproteobacteria	Rhodocyclales	Fluviibacteraceae	Fluviibacter	Fluviibacter phosphoraccumulans	1	1	0	0	3	1	1	0	1	1	12	1
OTU_1752142	Proteobacteria	Betaproteobacteria	Burkholderiales	Burkholderiaceae	Paraburkholderia	Paraburkholderia pallidirosea	7	3	8	15	9	5	10	4	6	48	23	10
OTU_1756762	Proteobacteria	Betaproteobacteria	Burkholderiales	Burkholderiaceae	Chitinimonas	Chitinimonas naiadis	1	1	0	0	1	3	2	0	2	2	6	1
OTU_1763524	Planctomycetes	Planctomycetia	Isosphaerales	Isosphaeraceae	Unclassified Isosphaeraceae	Unclassified Isosphaeraceae	38	33	15	38	5	31	47	39	15	13	122	20
OTU_1763535	Proteobacteria	Betaproteobacteria	Burkholderiales	Comamonadaceae	Hydrogenophaga	Hydrogenophaga crassostreae	3	1	0	3	0	3	0	0	0	1	0	0
OTU_176598	Proteobacteria	Gammaproteobacteria	Xanthomonadales	Xanthomonadaceae	Pseudoxanthomonas	Pseudoxanthomonas taiwanensis	6	7	0	2	2	17	8	2	8	1	19	11
OTU_1768907	Proteobacteria	Gammaproteobacteria			Pseudohongiella	Pseudohongiella nitratireducens	3	1	0	2	2	6	1	0	4	0	1	0
OTU_1769758	Proteobacteria	Betaproteobacteria	Burkholderiales	Comamonadaceae	Variovorax	Variovorax humicola	41	19	10	35	8	23	15	26	47	31	72	26
OTU_1770547	Proteobacteria	Gammaproteobacteria	Xanthomonadales	Rhodanobacteraceae	Dyella	Dyella humi	2	0	0	2	2	4	1	0	0	11	10	5
OTU_1772194	Proteobacteria	Betaproteobacteria	Burkholderiales	Oxalobacteraceae	Massilia	Massilia pinisoli	31	21	154	977	14	57	11	10	42	406	20	30
OTU_1774951	Proteobacteria	Gammaproteobacteria	Xanthomonadales	Xanthomonadaceae	Lysobacter	Lysobacter zhanggongensis	5	1	1	10	2	1	2	0	9	0	3	21
OTU_1775411	Proteobacteria	Gammaproteobacteria	Xanthomonadales	Rhodanobacteraceae	Unclassified Rhodanobacteraceae	Unclassified Rhodanobacteraceae	1022	550	350	640	1194	1953	654	820	1102	1546	1856	1470
OTU_1775474	Proteobacteria	Betaproteobacteria	Burkholderiales	Comamonadaceae	Variovorax	Variovorax guangxiensis	3	3	4	20	1	0	1	0	16	2	7	5
OTU_1776165	Proteobacteria	Betaproteobacteria	Burkholderiales	Oxalobacteraceae	Massilia	Massilia eburnea	12	2	2	11	2	8	4	3	14	9	22	35
OTU_1777132	Proteobacteria	Betaproteobacteria	Burkholderiales	Burkholderiaceae	Caballeronia	Caballeronia peredens	4	2	0	7	2	1	2	4	6	6	6	2
OTU_1777133	Proteobacteria	Betaproteobacteria	Burkholderiales	Burkholderiaceae	Caballeronia	Caballeronia concitans	13	2	10	20	18	13	30	11	11	19	31	13
OTU_1777134	Proteobacteria	Betaproteobacteria	Burkholderiales	Burkholderiaceae	Caballeronia	Caballeronia turbans	16	1	4	10	5	10	15	14	8	8	34	9
OTU_1777135	Proteobacteria	Betaproteobacteria	Burkholderiales	Burkholderiaceae	Caballeronia	Caballeronia arvi	64	31	36	42	19	39	78	62	53	114	212	55
OTU_1777136	Proteobacteria	Betaproteobacteria	Burkholderiales	Burkholderiaceae	Caballeronia	Caballeronia catudaia	10	8	8	10	2	8	8	8	8	19	60	8
OTU_1777137	Proteobacteria	Betaproteobacteria	Burkholderiales	Burkholderiaceae	Caballeronia	Caballeronia temeraria	26	11	11	13	7	15	36	30	39	22	169	36
OTU_1777138	Proteobacteria	Betaproteobacteria	Burkholderiales	Burkholderiaceae	Caballeronia	Caballeronia fortuita	4	5	12	6	7	4	25	13	16	53	127	39
OTU_1777139	Proteobacteria	Betaproteobacteria	Burkholderiales	Burkholderiaceae	Caballeronia	Caballeronia calidae	40	25	15	65	41	55	120	35	53	55	280	103
OTU_1777140	Proteobacteria	Betaproteobacteria	Burkholderiales	Burkholderiaceae	Caballeronia	Caballeronia hypogeia	4	2	2	3	0	3	4	5	2	4	10	4
OTU_1777141	Proteobacteria	Betaproteobacteria	Burkholderiales	Burkholderiaceae	Caballeronia	Caballeronia pedi	24	7	19	15	6	17	32	19	29	55	150	68
OTU_1777142	Proteobacteria	Betaproteobacteria	Burkholderiales	Burkholderiaceae	Caballeronia	Caballeronia arationis	6	1	7	22	6	4	5	3	7	7	21	4
OTU_1777143	Proteobacteria	Betaproteobacteria	Burkholderiales	Burkholderiaceae	Caballeronia	Caballeronia glebae	25	14	31	32	23	31	55	23	35	99	86	30
OTU_1777144	Proteobacteria	Betaproteobacteria	Burkholderiales	Burkholderiaceae	Caballeronia	Caballeronia ptereochthonis	11	4	7	15	9	7	26	8	15	41	104	14
OTU_1778666	Proteobacteria	Betaproteobacteria	Burkholderiales	Comamonadaceae	Azohydromonas	Azohydromonas riparia	28	9	3	3	40	49	6	4	8	5	31	102
OTU_1778667	Proteobacteria	Betaproteobacteria	Burkholderiales	Comamonadaceae	Azohydromonas	Azohydromonas ureilytica	1	3	2	3	5	14	5	5	9	2	128	154
OTU_1778671	Proteobacteria	Betaproteobacteria	Burkholderiales	Burkholderiaceae	Limnobacter	Limnobacter humi	4	0	0	3	14	1	1	3	31	0	15	8
OTU_1781165	Proteobacteria	Gammaproteobacteria	Xanthomonadales	Xanthomonadaceae	Lysobacter	Lysobacter rhizophilus	234	192	26	578	295	427	18	9	532	73	146	93
OTU_1781166	Bacteroidetes	Chitinophagia	Chitinophagales	Chitinophagaceae	Niastella	Niastella hibisci	1	4	3	10	2	2	0	6	6	9	3	2
OTU_1781167	Proteobacteria	Betaproteobacteria	Burkholderiales	Comamonadaceae	Ramlibacter	Ramlibacter rhizophilus	104	92	33	285	28	74	83	28	124	76	149	96
OTU_1785162	Proteobacteria	Gammaproteobacteria	Pseudomonadales	Pseudomonadaceae	Pseudomonas	Pseudomonas reidholzensis	6	4	2	14	2	11	3	5	4	7	2	3
OTU_1792846	Proteobacteria	Gammaproteobacteria	Xanthomonadales	Xanthomonadaceae	Lysobacter	Lysobacter firmicutimachus	102	38	18	119	23	54	64	25	192	158	97	111
OTU_1793872	Proteobacteria	Betaproteobacteria	Burkholderiales		Piscinibacterium	Piscinibacterium candidicorallinum	6	4	2	2	1	5	10	2	11	7	20	15
OTU_179467	Proteobacteria	Betaproteobacteria	Burkholderiales	Oxalobacteraceae	Oxalicibacterium	Oxalicibacterium flavum	11	17	3	17	14	18	6	5	17	12	20	1
OTU_1796606	Proteobacteria	Betaproteobacteria	Burkholderiales	Burkholderiaceae	Cupriavidus	Cupriavidus nantongensis	0	3	0	0	0	0	0	0	1	0	1	16
OTU_1796922	Proteobacteria	Betaproteobacteria	Burkholderiales		Piscinibacter	Piscinibacter defluvii	91	51	63	84	40	75	56	69	126	57	237	79
OTU_179879	Proteobacteria	Betaproteobacteria	Burkholderiales	Burkholderiaceae	Burkholderia	Burkholderia anthina	1	1	0	4	1	2	2	0	2	7	0	7
OTU_180194	Proteobacteria	Betaproteobacteria	Burkholderiales	Comamonadaceae	Giesbergeria	Giesbergeria giesbergeri	12	7	4	11	1	10	1	1	14	6	14	5
OTU_180195	Proteobacteria	Betaproteobacteria	Burkholderiales	Oxalobacteraceae	Herbaspirillum	Herbaspirillum autotrophicum	37	17	27	106	28	26	10	13	24	39	3	18
OTU_180197	Proteobacteria	Betaproteobacteria	Burkholderiales	Comamonadaceae	Giesbergeria	Giesbergeria anulus	4	3	0	3	1	6	0	2	1	0	3	4
OTU_180282	Proteobacteria	Betaproteobacteria	Burkholderiales	Comamonadaceae	Delftia	Delftia tsuruhatensis	0	1	0	1	1	1	2	0	2	2	7	3
OTU_1805971	Proteobacteria	Betaproteobacteria	Burkholderiales	Comamonadaceae	Hydrogenophaga	Hydrogenophaga laconesensis	85	47	3	56	117	149	25	6	77	74	78	83
OTU_1806536	Proteobacteria	Gammaproteobacteria	Pseudomonadales	Pseudomonadaceae	Pseudomonas	Pseudomonas turukhanskensis	3	1	0	3	1	1	2	1	0	0	1	0
OTU_180915	Proteobacteria	Gammaproteobacteria	Cellvibrionales	Cellvibrionaceae	Cellvibrio	Cellvibrio vulgaris	20	34	1	18	4	17	15	3	16	3	8	2
OTU_180916	Proteobacteria	Gammaproteobacteria	Cellvibrionales	Cellvibrionaceae	Cellvibrio	Cellvibrio fulvus	74	68	0	12	12	35	6	12	82	2	29	12
OTU_1811224	Proteobacteria	Betaproteobacteria	Burkholderiales	Oxalobacteraceae	Massilia	Massilia terrae	15	12	3	100	8	18	2	4	13	486	13	10
OTU_1811225	Proteobacteria	Betaproteobacteria	Burkholderiales	Oxalobacteraceae	Massilia	Massilia solisilvae	43	27	12	199	9	33	4	14	29	203	16	17
OTU_1811226	Proteobacteria	Betaproteobacteria	Burkholderiales	Oxalobacteraceae	Massilia	Massilia agilis	80	43	70	411	14	51	7	18	55	338	27	23
OTU_1811807	Proteobacteria	Gammaproteobacteria	Chromatiales	Granulosicoccaceae	Sulfuriflexus	Sulfuriflexus mobilis	1	0	0	1	0	1	4	0	2	0	4	2
OTU_1812100	Proteobacteria	Betaproteobacteria	Burkholderiales	Oxalobacteraceae	Undibacterium	Undibacterium danionis	7	3	8	199	3	9	13	1	3	3	4	8
OTU_1815559	Proteobacteria	Gammaproteobacteria	Cellvibrionales	Cellvibrionaceae	Cellvibrio	Cellvibrio fontiphilus	6	6	0	1	5	11	9	1	4	5	2	20
OTU_1816689	Proteobacteria	Betaproteobacteria	Burkholderiales	Sutterellaceae	Sutterella	Sutterella massiliensis	4	2	0	1	1	2	2	2	3	1	6	3
OTU_182180	Proteobacteria	Betaproteobacteria	Rhodocyclales	Rhodocyclaceae	Aromatoleum	Aromatoleum anaerobium	32	25	0	5	37	52	15	18	15	2	79	18
OTU_1822381	Proteobacteria	Betaproteobacteria	Burkholderiales	Oxalobacteraceae	Massilia	Massilia chloroacetimidivorans	129	57	5	151	16	32	9	45	47	97	19	19
OTU_1825523	Proteobacteria	Betaproteobacteria	Nitrosomonadales	Methylophilaceae	Novimethylophilus	Novimethylophilus kurashikiensis	1	2	2	1	1	3	1	2	1	0	9	4
OTU_1833852	Firmicutes	Clostridia	Eubacteriales	Peptococcaceae	Desulforamulus	Desulforamulus ferrireducens	6	2	0	0	4	1	1	3	2	1	4	0
OTU_1836198	Proteobacteria	Betaproteobacteria	Burkholderiales	Comamonadaceae	Variovorax	Variovorax ureilyticus	306	138	80	301	36	104	64	121	237	122	614	72
OTU_1836199	Proteobacteria	Betaproteobacteria	Burkholderiales	Comamonadaceae	Variovorax	Variovorax robiniae	48	38	13	75	6	34	39	30	95	27	129	82
OTU_1838286	Verrucomicrobia	Opitutae	Opitutales	Opitutaceae	Lacunisphaera	Lacunisphaera limnophila	17	5	15	9	28	37	18	1	164	5	67	28
OTU_184077	Proteobacteria	Betaproteobacteria	Nitrosomonadales	Methylophilaceae	Methylovorus	Methylovorus mays	0	1	0	1	0	0	0	0	0	1	3	3
OTU_1841482	Bacteroidetes	Chitinophagia	Chitinophagales	Chitinophagaceae	Flavitalea	Flavitalea antarctica	4	6	1	3	0	2	3	4	1	1	0	0
OTU_1848773	Verrucomicrobia	Opitutae	Opitutales	Opitutaceae	Lacunisphaera	Lacunisphaera anatis	2	7	1	3	7	7	1	0	16	1	22	6
OTU_1848927	Proteobacteria	Betaproteobacteria	Nitrosomonadales	Methylophilaceae	Methylobacillus	Methylobacillus methanolivorans	2	0	0	0	1	2	0	1	3	17	4	20
OTU_1848973	Proteobacteria	Alphaproteobacteria	Sphingomonadales	Sphingomonadaceae	Sphingomonas	Sphingomonas colocasiae	0	0	0	4	0	0	0	0	0	5	2	2
OTU_1849581	Proteobacteria	Gammaproteobacteria	Xanthomonadales	Rhodanobacteraceae	Dyella	Dyella caseinilytica	3	4	1	4	4	10	3	4	11	2	23	9
OTU_1849582	Proteobacteria	Gammaproteobacteria	Xanthomonadales	Rhodanobacteraceae	Dyella	Dyella mobilis	11	4	2	4	10	16	2	3	8	11	31	18
OTU_1852776	Proteobacteria	Gammaproteobacteria	Pseudomonadales	Perlucidibacaceae	Perlucidibaca	Perlucidibaca aquatica	1	3	0	2	5	8	2	0	4	1	2	3
OTU_1853130	Proteobacteria	Gammaproteobacteria	Pseudomonadales	Pseudomonadaceae	Pseudomonas	Pseudomonas silesiensis	81	116	6	65	26	40	61	65	52	81	24	3
OTU_1853230	Bacteroidetes	Flavobacteriia	Flavobacteriales	Crocinitomicaceae	Unclassified Crocinitomicaceae	Unclassified Crocinitomicaceae	8	0	1	2	1	2	6	7	3	0	1	0
OTU_1853232	Bacteroidetes	Cytophagia	Cytophagales	Hymenobacteraceae	Unclassified Hymenobacteraceae	Unclassified Hymenobacteraceae	2	21	1	2	2	7	1	10	1	0	0	1
OTU_1853278	Proteobacteria	Betaproteobacteria	Neisseriales	Neisseriaceae	Neisseria	Neisseria chenwenguii	1	0	0	1	1	3	3	2	0	1	4	0
OTU_1854499	Proteobacteria	Betaproteobacteria	Burkholderiales	Oxalobacteraceae	Noviherbaspirillum	Noviherbaspirillum agri	231	68	97	342	546	429	18	31	207	47	18	45
OTU_1854763	Proteobacteria	Betaproteobacteria	Burkholderiales	Comamonadaceae	Hydrogenophaga	Hydrogenophaga aquatica	11	8	1	9	7	9	2	0	9	13	23	23
OTU_1855875	Proteobacteria	Gammaproteobacteria	Chromatiales	Ectothiorhodospiraceae	Spiribacter	Spiribacter roseus	3	0	1	0	2	4	3	2	0	1	3	6
OTU_1864941	Bacteroidetes	Chitinophagia	Chitinophagales	Chitinophagaceae	Terrimonas	Terrimonas terrae	11	6	1	1	3	9	5	4	12	5	15	16
OTU_1867851	Bacteroidetes	Chitinophagia	Chitinophagales	Chitinophagaceae	Terrimonas	Terrimonas crocea	1	2	2	6	2	5	0	1	6	0	4	0
OTU_186803	Firmicutes	Clostridia	Eubacteriales	Lachnospiraceae	Unclassified Lachnospiraceae	Unclassified Lachnospiraceae	0	0	0	0	8	30	2	0	0	1	12	17
OTU_186804	Firmicutes	Clostridia	Eubacteriales	Peptostreptococcaceae	Unclassified Peptostreptococcaceae	Unclassified Peptostreptococcaceae	0	0	0	2	4	0	6	0	0	2	1	16
OTU_186807	Firmicutes	Clostridia	Eubacteriales	Peptococcaceae	Unclassified Peptococcaceae	Unclassified Peptococcaceae	7	5	0	1	4	2	4	1	2	9	0	0
OTU_186817	Firmicutes	Bacilli	Bacillales	Bacillaceae	Unclassified Bacillaceae	Unclassified Bacillaceae	7	7	1	2	21	16	2	24	5	8	14	176
OTU_186822	Firmicutes	Bacilli	Bacillales	Paenibacillaceae	Unclassified Paenibacillaceae	Unclassified Paenibacillaceae	3	1	0	0	2	2	2	2	1	0	3	0
OTU_1869229	Proteobacteria	Gammaproteobacteria	Pseudomonadales	Pseudomonadaceae	Pseudomonas	Pseudomonas aylmerensis	0	3	0	4	0	0	0	2	0	3	0	0
OTU_187868	Proteobacteria	Betaproteobacteria	Burkholderiales	Comamonadaceae	Acidovorax	Acidovorax valerianellae	1	4	1	6	0	11	2	0	4	3	14	2
OTU_1886785	Proteobacteria	Betaproteobacteria	Burkholderiales	Oxalobacteraceae	Massilia	Massilia agri	861	398	192	2257	224	339	64	211	451	402	86	112
OTU_1892554	Bacteroidetes	Cytophagia	Cytophagales	Hymenobacteraceae	Adhaeribacter	Adhaeribacter terrae	1	6	1	1	10	30	13	0	0	1	7	1
OTU_1892851	Bacteroidetes	Chitinophagia	Chitinophagales	Chitinophagaceae	Flavitalea	Flavitalea flava	10	8	1	3	2	6	13	5	2	3	2	1
OTU_1903409	Proteobacteria	Gammaproteobacteria	Enterobacterales	Erwiniaceae	Unclassified Erwiniaceae	Unclassified Erwiniaceae	10	1	3	11	0	4	0	1	2	19	0	1
OTU_190655	Proteobacteria	Gammaproteobacteria	Legionellales	Legionellaceae	Legionella	Legionella busanensis	0	1	0	32	5	0	6	7	5	1	23	6
OTU_1907660	Proteobacteria	Betaproteobacteria	Burkholderiales	Sutterellaceae	Sutterella	Sutterella timonensis	6	4	0	0	0	5	2	2	1	2	4	3
OTU_1909700	Bacteroidetes	Flavobacteriia	Flavobacteriales	Flavobacteriaceae	Confluentibacter	Confluentibacter flavum	0	15	0	0	0	17	0	0	0	0	0	0
OTU_1914233	Planctomycetes	Planctomycetia	Gemmatales	Gemmataceae	Unclassified Gemmataceae	Unclassified Gemmataceae	6	2	3	6	1	2	1	7	2	0	41	13
OTU_1914471	Proteobacteria	Betaproteobacteria	Nitrosomonadales	Thiobacillaceae	Sulfuritortus	Sulfuritortus calidifontis	2	0	0	2	1	1	0	0	2	0	5	3
OTU_1915059	Proteobacteria	Betaproteobacteria	Burkholderiales	Comamonadaceae	Delftia	Delftia rhizosphaerae	3	2	1	3	3	4	4	2	5	2	13	4
OTU_191579	Bacteroidetes	Flavobacteriia	Flavobacteriales	Crocinitomicaceae	Fluviicola	Fluviicola taffensis	2	3	9	24	0	8	6	45	6	0	1	2
OTU_1920168	Proteobacteria	Gammaproteobacteria	Xanthomonadales	Rhodanobacteraceae	Dyella	Dyella solisilvae	4	1	0	3	0	3	0	0	0	0	2	2
OTU_1920170	Proteobacteria	Gammaproteobacteria	Xanthomonadales	Rhodanobacteraceae	Dyella	Dyella flava	2	1	0	0	3	3	2	1	1	2	5	0
OTU_1920171	Proteobacteria	Gammaproteobacteria	Xanthomonadales	Rhodanobacteraceae	Dyella	Dyella halodurans	0	4	0	0	5	5	2	2	1	0	2	1
OTU_1924988	Proteobacteria	Betaproteobacteria	Burkholderiales	Comamonadaceae	Acidovorax	Acidovorax lacteus	0	0	0	2	0	0	0	0	3	0	3	1
OTU_1926870	Proteobacteria	Gammaproteobacteria	Xanthomonadales	Xanthomonadaceae	Lysobacter	Lysobacter olei	8	4	6	70	6	10	29	1	36	35	9	11
OTU_1926872	Proteobacteria	Betaproteobacteria	Burkholderiales	Comamonadaceae	Ramlibacter	Ramlibacter monticola	2265	2160	1824	7498	224	560	111	237	2475	3534	619	1310
OTU_1927958	Proteobacteria	Gammaproteobacteria	Xanthomonadales	Rhodanobacteraceae	Dyella	Dyella monticola	7	1	0	6	3	3	3	3	2	3	10	0
OTU_1927959	Proteobacteria	Gammaproteobacteria	Xanthomonadales	Rhodanobacteraceae	Dyella	Dyella choica	16	12	1	6	8	18	6	6	8	4	20	15
OTU_1927960	Proteobacteria	Gammaproteobacteria	Xanthomonadales	Rhodanobacteraceae	Dyella	Dyella psychrodurans	4	5	2	1	7	8	3	2	6	7	17	8
OTU_1929097	Proteobacteria	Gammaproteobacteria	Xanthomonadales	Xanthomonadaceae	Lysobacter	Lysobacter solanacearum	5	4	37	144	6	4	11	4	75	435	16	85
OTU_1935996	Proteobacteria	Gammaproteobacteria	Chromatiales	Ectothiorhodospiraceae	Spiribacter	Spiribacter aquaticus	0	0	0	0	1	3	2	0	0	1	4	2
OTU_1937960	Bacteroidetes	Saprospiria	Saprospirales	Lewinellaceae	Unclassified Lewinellaceae	Unclassified Lewinellaceae	1	2	0	0	7	4	4	3	2	0	1	0
OTU_1937961	Bacteroidetes	Saprospiria	Saprospirales	Haliscomenobacteraceae	Unclassified Haliscomenobacteraceae	Unclassified Haliscomenobacteraceae	4	4	0	0	35	21	20	6	2	0	2	1
OTU_1940612	Proteobacteria	Betaproteobacteria	Burkholderiales	Alcaligenaceae	Pigmentiphaga	Pigmentiphaga aceris	0	0	5	3	0	2	1	1	1	0	2	2
OTU_1949069	Proteobacteria	Betaproteobacteria	Burkholderiales	Oxalobacteraceae	Massilia	Massilia buxea	5	1	7	106	2	20	0	2	19	5	30	2
OTU_194924	Proteobacteria	Deltaproteobacteria	Desulfovibrionales	Desulfovibrionaceae	Unclassified Desulfovibrionaceae	Unclassified Desulfovibrionaceae	2	0	1	2	3	2	2	1	3	8	17	3
OTU_195064	Proteobacteria	Gammaproteobacteria	Chromatiales	Ectothiorhodospiraceae	Ectothiorhodospira	Ectothiorhodospira mobilis	9	3	1	0	7	11	6	1	2	2	6	3
OTU_195930	Proteobacteria	Betaproteobacteria	Burkholderiales	Burkholderiaceae	Cupriavidus	Cupriavidus respiraculi	10	7	1	5	9	9	8	3	8	2	43	46
OTU_196015	Proteobacteria	Betaproteobacteria	Burkholderiales	Comamonadaceae	Caldimonas	Caldimonas manganoxidans	33	32	1	21	21	31	17	13	27	12	62	63
OTU_1963018	Proteobacteria	Betaproteobacteria	Burkholderiales	Burkholderiaceae	Chitinimonas	Chitinimonas lacunae	4	2	0	0	2	1	0	2	1	2	7	11
OTU_196367	Proteobacteria	Betaproteobacteria	Burkholderiales	Burkholderiaceae	Caballeronia	Caballeronia sordidicola	2	2	10	2	2	1	3	2	2	1	13	4
OTU_1968433	Proteobacteria	Betaproteobacteria	Burkholderiales	Oxalobacteraceae	Noviherbaspirillum	Noviherbaspirillum denitrificans	108	16	23	154	110	108	13	10	67	27	25	143
OTU_197700	Proteobacteria	Gammaproteobacteria	Aeromonadales	Aeromonadaceae	Aeromonas	Aeromonas salmonicida	1	0	0	1	4	9	1	0	0	0	0	1
OTU_198616	Proteobacteria	Gammaproteobacteria	Pseudomonadales	Pseudomonadaceae	Pseudomonas	Pseudomonas jinjuensis	4	1	0	5	2	9	5	1	2	4	5	7
OTU_198618	Proteobacteria	Gammaproteobacteria	Pseudomonadales	Pseudomonadaceae	Pseudomonas	Pseudomonas umsongensis	0	0	2	1	0	0	0	1	3	4	3	0
OTU_198620	Proteobacteria	Gammaproteobacteria	Pseudomonadales	Pseudomonadaceae	Pseudomonas	Pseudomonas koreensis	3	4	9	15	1	6	3	7	10	11	1	0
OTU_198706	Proteobacteria	Betaproteobacteria	Burkholderiales	Comamonadaceae	Lampropedia	Lampropedia hyalina	17	7	4	13	3	8	2	1	8	7	4	6
OTU_200254	Proteobacteria	Betaproteobacteria	Rhodocyclales	Rhodocyclaceae	Aromatoleum	Aromatoleum buckelii	93	33	8	24	94	98	45	51	44	18	379	107
OTU_200450	Proteobacteria	Gammaproteobacteria	Pseudomonadales	Pseudomonadaceae	Pseudomonas	Pseudomonas trivialis	1	1	0	8	0	1	0	2	2	16	0	0
OTU_200452	Proteobacteria	Gammaproteobacteria	Pseudomonadales	Pseudomonadaceae	Pseudomonas	Pseudomonas congelans	5	4	2	13	4	4	3	4	4	17	0	2
OTU_200453	Proteobacteria	Gammaproteobacteria	Pseudomonadales	Pseudomonadaceae	Pseudomonas	Pseudomonas cedrina	14	29	2	122	8	6	3	14	12	178	2	3
OTU_200454	Proteobacteria	Gammaproteobacteria	Pseudomonadales	Pseudomonadaceae	Pseudomonas	Pseudomonas tremae	0	1	1	4	1	0	2	2	1	11	1	1
OTU_2006110	Proteobacteria	Gammaproteobacteria	Xanthomonadales	Xanthomonadaceae	Luteimonas	Luteimonas chenhongjianii	3	4	0	11	5	10	3	1	11	10	3	22
OTU_2007307	Bacteroidetes	Flavobacteriia	Flavobacteriales	Flavobacteriaceae	Confluentibacter	Confluentibacter citreus	0	6	0	0	0	29	0	0	0	0	0	0
OTU_2008448	Proteobacteria	Gammaproteobacteria	Xanthomonadales	Xanthomonadaceae	Lysobacter	Lysobacter panacihumi	2	0	1	0	2	3	5	0	2	1	0	0
OTU_2008790	Proteobacteria	Betaproteobacteria	Nitrosomonadales	Thiobacillaceae	Unclassified Thiobacillaceae	Unclassified Thiobacillaceae	9	4	5	2	13	10	13	12	6	18	44	28
OTU_2008793	Proteobacteria	Betaproteobacteria	Nitrosomonadales	Sterolibacteriaceae	Unclassified Sterolibacteriaceae	Unclassified Sterolibacteriaceae	441	337	74	112	442	728	312	268	288	163	2573	834
OTU_2008794	Proteobacteria	Betaproteobacteria	Rhodocyclales	Zoogloeaceae	Unclassified Zoogloeaceae	Unclassified Zoogloeaceae	74	66	9	13	72	98	53	37	46	19	249	78
OTU_2008795	Proteobacteria	Betaproteobacteria	Rhodocyclales	Azonexaceae	Unclassified Azonexaceae	Unclassified Azonexaceae	2	5	1	58	6	9	5	2	6	37	48	8
OTU_200905	Proteobacteria	Gammaproteobacteria	Cellvibrionales	Cellvibrionaceae	Cellvibrio	Cellvibrio ostraviensis	21	21	0	2	2	10	1	0	23	1	6	4
OTU_2014887	Proteobacteria	Betaproteobacteria	Burkholderiales	Oxalobacteraceae	Herbaspirillum	Herbaspirillum robiniae	4	2	0	5	2	5	1	0	1	1	5	1
OTU_2016596	Proteobacteria	Betaproteobacteria	Rhodocyclales	Zoogloeaceae	Nitrogeniibacter	Nitrogeniibacter mangrovi	3	4	1	1	1	2	0	1	1	0	10	2
OTU_2019431	Proteobacteria	Betaproteobacteria	Rhodocyclales	Zoogloeaceae	Thauera	Thauera propionica	2	2	0	0	1	6	2	0	0	0	8	4
OTU_2024524	Bacteroidetes	Chitinophagia	Chitinophagales	Chitinophagaceae	Terrimonas	Terrimonas soli	12	10	2	9	23	21	17	14	47	5	26	7
OTU_2025714	Proteobacteria	Betaproteobacteria	Burkholderiales	Comamonadaceae	Hydrogenophaga	Hydrogenophaga soli	0	4	0	3	1	4	0	0	1	4	1	3
OTU_2025720	Proteobacteria	Gammaproteobacteria	Xanthomonadales	Xanthomonadaceae	Lysobacter	Lysobacter spongiae	0	1	0	2	1	1	7	0	0	2	1	16
OTU_2026176	Proteobacteria	Betaproteobacteria	Burkholderiales	Oxalobacteraceae	Massilia	Massilia phosphatilytica	16	6	15	286	0	4	4	2	7	76	5	0
OTU_2028345	Proteobacteria	Betaproteobacteria	Burkholderiales	Alcaligenaceae	Pusillimonas_(ex_Stolz_et_al._2005)	Pusillimonas_(ex_Stolz_et_al._2005) thiosulfatoxidans	10	4	1	7	57	20	11	3	7	12	10	58
OTU_202955	Proteobacteria	Gammaproteobacteria	Moraxellales	Moraxellaceae	Acinetobacter	Acinetobacter tjernbergiae	0	0	0	3	0	3	1	0	0	0	1	0
OTU_203192	Proteobacteria	Gammaproteobacteria	Pseudomonadales	Pseudomonadaceae	Pseudomonas	Pseudomonas chloritidismutans	405	1	1	16	16	241	3	5	12	4	2	0
OTU_203471	Proteobacteria	Hydrogenophilalia	Hydrogenophilales	Hydrogenophilaceae	Tepidiphilus	Tepidiphilus margaritifer	0	0	0	0	3	1	0	1	0	0	8	0
OTU_203699	Proteobacteria	Betaproteobacteria	Burkholderiales	Alcaligenaceae	Derxia	Derxia gummosa	31	22	5	12	40	39	33	32	28	12	107	34
OTU_2039631	Proteobacteria	Betaproteobacteria	Burkholderiales	Comamonadaceae	Ramlibacter	Ramlibacter alkalitolerans	751	650	316	1468	89	221	81	77	440	425	379	499
OTU_204072	Proteobacteria	Betaproteobacteria	Burkholderiales	Comamonadaceae	Ramlibacter	Ramlibacter henchirensis	32	22	4	21	12	16	5	2	12	10	7	12
OTU_204434	Acidobacteria	Acidobacteriia	Acidobacteriales	Acidobacteriaceae	Unclassified Acidobacteriaceae	Unclassified Acidobacteriaceae	7	7	5	6	6	16	5	5	8	17	14	6
OTU_2044872	Proteobacteria	Gammaproteobacteria	Pseudomonadales	Pseudomonadaceae	Pseudomonas	Pseudomonas bohemica	6	9	4	47	2	12	11	4	5	43	2	0
OTU_204773	Proteobacteria	Betaproteobacteria	Burkholderiales	Oxalobacteraceae	Herminiimonas	Herminiimonas arsenicoxydans	4	4	16	128	11	56	6	3	9	9	1	1
OTU_2049319	Proteobacteria	Betaproteobacteria	Burkholderiales	Burkholderiaceae	Polynucleobacter	Polynucleobacter victoriensis	1	0	1	2	0	0	1	0	0	0	3	9
OTU_2052484	Proteobacteria	Betaproteobacteria	Burkholderiales		Mitsuaria	Mitsuaria noduli	1	0	1	0	0	2	3	0	3	0	6	5
OTU_2056231	Proteobacteria	Gammaproteobacteria	Pseudomonadales	Pseudomonadaceae	Pseudomonas	Pseudomonas qingdaonensis	5	11	3	34	3	11	2	5	1	13	2	0
OTU_2057004	Proteobacteria	Betaproteobacteria	Burkholderiales	Burkholderiaceae	Paraburkholderia	Paraburkholderia azotifigens	10	3	5	5	0	2	8	3	7	28	27	16
OTU_2059212	Proteobacteria	Alphaproteobacteria	Rhodospirillales	Rhodospirillaceae	Ferrovibrio	Ferrovibrio soli	3	0	0	0	3	1	0	0	0	0	10	41
OTU_206349	Proteobacteria	Hydrogenophilalia	Hydrogenophilales	Hydrogenophilaceae	Unclassified Hydrogenophilaceae	Unclassified Hydrogenophilaceae	1	0	1	4	1	1	1	1	0	3	7	2
OTU_206379	Proteobacteria	Betaproteobacteria	Nitrosomonadales	Nitrosomonadaceae	Unclassified Nitrosomonadaceae	Unclassified Nitrosomonadaceae	31	15	6	199	76	120	48	52	58	38	111	145
OTU_2067960	Proteobacteria	Betaproteobacteria	Rhodocyclales	Rhodocyclaceae	Aromatoleum	Aromatoleum pumilum	3	0	0	3	0	1	5	2	1	1	5	7
OTU_2070	Actinobacteria	Actinomycetia	Pseudonocardiales	Pseudonocardiaceae	Unclassified Pseudonocardiaceae	Unclassified Pseudonocardiaceae	10	1	0	1	3	5	6	5	2	1	3	0
OTU_2086471	Bacteroidetes	Cytophagia	Cytophagales	Hymenobacteraceae	Adhaeribacter	Adhaeribacter swui	0	3	0	5	1	3	2	19	0	0	1	0
OTU_211146	Actinobacteria	Actinomycetia	Micrococcales	Micrococcaceae	Paenarthrobacter	Paenarthrobacter nitroguajacolicus	0	0	0	0	6	0	0	4	0	0	0	0
OTU_211589	Proteobacteria	Betaproteobacteria	Burkholderiales	Oxalobacteraceae	Herbaspirillum	Herbaspirillum chlorophenolicum	19	15	6	50	19	28	11	6	16	33	32	34
OTU_213119	Proteobacteria	Deltaproteobacteria	Desulfobacterales	Desulfobacteraceae	Unclassified Desulfobacteraceae	Unclassified Desulfobacteraceae	3	2	0	2	0	2	1	3	0	0	4	2
OTU_213312	Proteobacteria	Betaproteobacteria	Burkholderiales	Oxalobacteraceae	Herbaspirillum	Herbaspirillum lusitanum	38	40	73	274	40	51	24	36	67	80	19	75
OTU_213422	Proteobacteria	Deltaproteobacteria	Desulfuromonadales	Geobacteraceae	Unclassified Geobacteraceae	Unclassified Geobacteraceae	42	18	2	3	32	29	17	21	13	9	28	6
OTU_213588	Proteobacteria	Gammaproteobacteria	Xanthomonadales	Xanthomonadaceae	Thermomonas	Thermomonas hydrothermalis	1	1	0	1	3	3	1	0	0	0	2	3
OTU_215580	Proteobacteria	Betaproteobacteria	Burkholderiales	Comamonadaceae	Schlegelella	Schlegelella thermodepolymerans	5	4	3	2	1	3	4	2	3	3	22	8
OTU_215691	Proteobacteria	Gammaproteobacteria	Xanthomonadales	Xanthomonadaceae	Thermomonas	Thermomonas brevis	0	1	1	3	3	4	2	1	4	1	20	42
OTU_216142	Proteobacteria	Gammaproteobacteria	Pseudomonadales	Pseudomonadaceae	Pseudomonas	Pseudomonas rhizosphaerae	5	5	3	10	3	6	2	1	5	34	3	1
OTU_2161748	Proteobacteria	Gammaproteobacteria	Pseudomonadales	Pseudomonadaceae	Pseudomonas	Pseudomonas mangrovi	3	0	0	2	3	2	2	0	0	0	0	2
OTU_216778	Proteobacteria	Gammaproteobacteria	Xanthomonadales	Xanthomonadaceae	Stenotrophomonas	Stenotrophomonas rhizophila	395	419	89	447	58	136	82	94	197	34	42	24
OTU_217203	Proteobacteria	Betaproteobacteria	Burkholderiales	Alcaligenaceae	Achromobacter	Achromobacter spanius	0	16	2	2	23	44	1	12	14	37	7	10
OTU_217204	Proteobacteria	Betaproteobacteria	Burkholderiales	Alcaligenaceae	Achromobacter	Achromobacter insolitus	0	3	0	0	4	5	0	0	8	5	2	4
OTU_2184757	Proteobacteria	Gammaproteobacteria	Legionellales	Legionellaceae	Legionella	Legionella qingyii	3	1	15	27	11	2	8	20	24	22	21	4
OTU_219182	Proteobacteria	Betaproteobacteria	Burkholderiales	Comamonadaceae	Ottowia	Ottowia thiooxydans	0	1	0	2	1	2	1	0	2	3	9	2
OTU_219574	Proteobacteria	Gammaproteobacteria	Pseudomonadales	Pseudomonadaceae	Pseudomonas	Pseudomonas proteolytica	1	3	0	19	0	2	0	3	2	28	0	0
OTU_219687	Gemmatimonadetes	Gemmatimonadetes	Gemmatimonadales	Gemmatimonadaceae	Unclassified Gemmatimonadaceae	Unclassified Gemmatimonadaceae	9	9	3	10	13	20	3	11	7	56	0	2
OTU_2211211	Proteobacteria	Betaproteobacteria	Burkholderiales	Burkholderiaceae	Paraburkholderia	Paraburkholderia dokdonella	14	8	8	35	10	23	6	2	23	10	48	17
OTU_2211325	Acidobacteria	Vicinamibacteria	Vicinamibacterales	Vicinamibacteraceae	Unclassified Vicinamibacteraceae	Unclassified Vicinamibacteraceae	2	5	0	1	8	1	2	1	1	2	3	0
OTU_221276	Proteobacteria	Gammaproteobacteria	Enterobacterales	Erwiniaceae	Pantoea	Pantoea [Curtobacterium]_plantarum	3	1	2	9	0	5	1	0	0	8	0	0
OTU_221992	Proteobacteria	Betaproteobacteria	Burkholderiales	Burkholderiaceae	Cupriavidus	Cupriavidus numazuensis	5	2	0	3	0	2	0	2	3	0	4	16
OTU_224436	Proteobacteria	Hydrogenophilalia	Hydrogenophilales	Hydrogenophilaceae	Tepidiphilus	Tepidiphilus succinatimandens	3	1	0	1	2	4	0	0	2	3	5	1
OTU_2269504	Proteobacteria	Gammaproteobacteria	Xanthomonadales	Xanthomonadaceae	Arenimonas	Arenimonas soli	50	28	2	22	32	57	26	10	26	14	117	10
OTU_2291023	Proteobacteria	Betaproteobacteria	Burkholderiales	Burkholderiaceae	Trinickia	Trinickia dinghuensis	45	20	0	3	17	26	12	17	10	9	50	8
OTU_2292265	Proteobacteria	Betaproteobacteria	Burkholderiales	Burkholderiaceae	Trinickia	Trinickia diaoshuihuensis	27	7	1	8	12	17	24	15	14	10	77	28
OTU_230310	Proteobacteria	Betaproteobacteria	Burkholderiales	Comamonadaceae	Curvibacter	Curvibacter gracilis	22	22	13	63	10	15	9	7	103	24	17	33
OTU_2305225	Proteobacteria	Betaproteobacteria	Burkholderiales	Burkholderiaceae	Paraburkholderia	Paraburkholderia dinghuensis	6	2	2	3	2	4	2	0	3	3	6	5
OTU_231455	Proteobacteria	Gammaproteobacteria	Xanthomonadales	Rhodanobacteraceae	Dyella	Dyella japonica	22	17	2	7	25	30	15	44	18	3	19	10
OTU_2315424	Proteobacteria	Gammaproteobacteria	Xanthomonadales	Xanthomonadaceae	Lysobacter	Lysobacter tabacisoli	85	20	1	79	30	48	50	10	135	165	83	103
OTU_2321403	Bacteroidetes	Cytophagia	Cytophagales	Fulvivirgaceae	Chryseolinea	Chryseolinea soli	1	0	0	0	2	0	6	0	1	0	3	2
OTU_233100	Proteobacteria	Gammaproteobacteria	Chromatiales	Ectothiorhodospiraceae	Ectothiorhodosinus	Ectothiorhodosinus mongolicus	1	0	0	0	2	2	5	1	0	0	3	2
OTU_2364882	Bacteroidetes	Chitinophagia	Chitinophagales	Chitinophagaceae	Flavisolibacter	Flavisolibacter nicotianae	13	27	35	125	14	35	15	40	52	71	3	6
OTU_2371	Proteobacteria	Gammaproteobacteria	Xanthomonadales	Xanthomonadaceae	Xylella	Xylella fastidiosa	3	12	1	14	4	7	26	3	14	11	13	5
OTU_240412	Proteobacteria	Betaproteobacteria	Burkholderiales	Burkholderiaceae	Chitinimonas	Chitinimonas taiwanensis	5	4	2	1	6	9	3	7	8	1	19	11
OTU_2419777	Proteobacteria	Betaproteobacteria	Burkholderiales	Burkholderiaceae	Trinickia	Trinickia fusca	3	1	0	0	0	3	1	1	1	1	10	5
OTU_242606	Proteobacteria	Gammaproteobacteria	Xanthomonadales	Rhodanobacteraceae	Luteibacter	Luteibacter rhizovicinus	0	0	5	12	0	1	0	0	11	11	1	0
OTU_243231	Proteobacteria	Deltaproteobacteria	Desulfuromonadales	Geobacteraceae	Geobacter	Geobacter sulfurreducens	31	13	2	0	24	21	12	38	9	6	7	2
OTU_243629	Proteobacteria	Gammaproteobacteria	Nevskiales	Sinobacteraceae	Hydrocarboniphaga	Hydrocarboniphaga effusa	0	0	1	0	2	0	0	0	3	1	4	3
OTU_243924	Proteobacteria	Gammaproteobacteria	Pseudomonadales	Pseudomonadaceae	Pseudomonas	Pseudomonas lutea	6	6	3	20	1	5	12	3	6	32	1	0
OTU_244566	Proteobacteria	Gammaproteobacteria	Pseudomonadales	Pseudomonadaceae	Pseudomonas	Pseudomonas lurida	2	3	0	9	1	2	0	0	2	5	0	1
OTU_247482	Proteobacteria	Betaproteobacteria	Burkholderiales		Tepidimonas	Tepidimonas aquatica	3	2	1	3	1	1	2	1	9	3	19	12
OTU_247486	Proteobacteria	Betaproteobacteria	Burkholderiales	Comamonadaceae	Curvibacter	Curvibacter fontanus	23	14	5	36	1	8	8	7	51	12	10	31
OTU_248026	Proteobacteria	Betaproteobacteria	Burkholderiales	Burkholderiaceae	Cupriavidus	Cupriavidus pinatubonensis	10	3	0	2	9	9	6	8	13	3	40	155
OTU_2488749	Proteobacteria	Gammaproteobacteria	Xanthomonadales	Xanthomonadaceae	Lysobacter	Lysobacter terrigena	14	2	7	67	6	8	8	0	19	34	12	22
OTU_249	Bacteroidetes	Chitinophagia	Chitinophagales	Chitinophagaceae	Terrimonas	Terrimonas ferruginea	0	2	0	6	1	3	1	1	2	0	1	3
OTU_2490857	Proteobacteria	Betaproteobacteria	Burkholderiales	Burkholderiaceae	Lautropia	Lautropia dentalis	3	1	0	0	2	2	2	1	1	2	6	2
OTU_2492394	Proteobacteria	Gammaproteobacteria	Xanthomonadales	Xanthomonadaceae	Lysobacter	Lysobacter segetis	11	6	20	226	7	13	3	0	15	270	9	33
OTU_2493633	Proteobacteria	Gammaproteobacteria	Pseudomonadales	Pseudomonadaceae	Pseudomonas	Pseudomonas hydrolytica	0	0	0	3	2	5	1	1	2	2	3	2
OTU_249409	Proteobacteria	Betaproteobacteria	Burkholderiales	Comamonadaceae	Hydrogenophaga	Hydrogenophaga atypica	132	59	1	25	126	118	30	10	84	29	24	57
OTU_249410	Proteobacteria	Betaproteobacteria	Burkholderiales	Comamonadaceae	Hydrogenophaga	Hydrogenophaga defluvii	24	15	4	13	13	21	3	1	13	9	6	14
OTU_2495579	Proteobacteria	Betaproteobacteria	Burkholderiales	Oxalobacteraceae	Massilia	Massilia atriviolacea	1190	620	166	1425	229	445	408	490	656	966	288	25
OTU_2497877	Proteobacteria	Gammaproteobacteria	Nevskiales	Steroidobacteraceae	Steroidobacter	Steroidobacter soli	51	26	1	7	26	40	47	15	40	3	77	54
OTU_2498847	Proteobacteria	Betaproteobacteria	Burkholderiales	Burkholderiaceae	Zeimonas	Zeimonas arvi	1	1	0	0	3	4	2	2	2	0	3	25
OTU_2502784	Bacteroidetes	Flavobacteriia	Flavobacteriales	Flavobacteriaceae	Flavobacterium	Flavobacterium cerinum	2	4	4	9	0	2	2	1	10	0	0	0
OTU_2502979	Proteobacteria	Gammaproteobacteria	Pseudomonadales	Pseudomonadaceae	Pseudomonas	Pseudomonas khazarica	5	2	2	7	1	5	0	0	5	5	0	3
OTU_2508286	Proteobacteria	Betaproteobacteria	Burkholderiales	Burkholderiaceae	Pandoraea	Pandoraea capi	5	0	3	7	2	2	4	1	7	10	14	5
OTU_2508288	Proteobacteria	Betaproteobacteria	Burkholderiales	Burkholderiaceae	Pandoraea	Pandoraea iniqua	0	1	0	1	1	1	3	1	0	0	8	3
OTU_2508289	Proteobacteria	Betaproteobacteria	Burkholderiales	Burkholderiaceae	Pandoraea	Pandoraea commovens	1	0	2	0	0	2	2	0	1	3	3	1
OTU_2508290	Proteobacteria	Betaproteobacteria	Burkholderiales	Burkholderiaceae	Pandoraea	Pandoraea aquatica	5	3	4	17	1	8	8	5	12	12	56	9
OTU_2508291	Proteobacteria	Betaproteobacteria	Burkholderiales	Burkholderiaceae	Pandoraea	Pandoraea eparura	7	6	4	11	3	12	14	5	11	16	39	21
OTU_2508292	Proteobacteria	Betaproteobacteria	Burkholderiales	Burkholderiaceae	Pandoraea	Pandoraea terrigena	9	3	6	23	6	5	24	5	12	16	55	34
OTU_2508293	Proteobacteria	Betaproteobacteria	Burkholderiales	Burkholderiaceae	Pandoraea	Pandoraea soli	2	1	1	5	3	4	5	2	7	2	7	2
OTU_2508295	Proteobacteria	Betaproteobacteria	Burkholderiales	Burkholderiaceae	Pandoraea	Pandoraea anhela	0	1	1	3	1	3	0	0	0	4	6	4
OTU_2508296	Proteobacteria	Betaproteobacteria	Burkholderiales	Burkholderiaceae	Pandoraea	Pandoraea nosoerga	46	34	17	48	54	53	35	22	44	39	164	72
OTU_2508298	Proteobacteria	Betaproteobacteria	Burkholderiales	Burkholderiaceae	Pandoraea	Pandoraea horticolens	8	11	3	10	6	9	16	5	17	5	20	9
OTU_2508299	Proteobacteria	Betaproteobacteria	Burkholderiales	Burkholderiaceae	Pandoraea	Pandoraea pneumonica	3	4	0	3	2	2	1	2	1	1	4	6
OTU_2508300	Proteobacteria	Betaproteobacteria	Burkholderiales	Burkholderiaceae	Pandoraea	Pandoraea morbifera	9	4	1	4	2	6	4	6	4	9	27	16
OTU_2508301	Proteobacteria	Betaproteobacteria	Burkholderiales	Burkholderiaceae	Pandoraea	Pandoraea anapnoica	3	0	5	12	3	3	10	1	5	7	29	13
OTU_2508302	Proteobacteria	Betaproteobacteria	Burkholderiales	Burkholderiaceae	Pandoraea	Pandoraea captiosa	8	4	4	24	2	12	10	4	19	15	29	30
OTU_2509614	Proteobacteria	Betaproteobacteria	Burkholderiales	Comamonadaceae	Rhodoferax	Rhodoferax sediminis	11	3	2	25	2	4	3	1	18	4	3	2
OTU_2527970	Planctomycetes	Planctomycetia	Pirellulales	Pirellulaceae	Blastopirellula	Blastopirellula retiformator	0	0	0	0	2	2	0	3	0	0	10	9
OTU_2527983	Planctomycetes	Planctomycetia	Planctomycetales	Planctomycetaceae	Caulifigura	Caulifigura coniformis	22	0	0	1	6	10	10	5	8	1	28	24
OTU_2527985	Planctomycetes	Planctomycetia	Planctomycetales	Planctomycetaceae	Symmachiella	Symmachiella macrocystis	2	2	1	0	4	0	3	2	1	0	3	1
OTU_2528009	Planctomycetes	Planctomycetia	Pirellulales	Lacipirellulaceae	Pirellulimonas	Pirellulimonas nuda	1	1	0	1	1	1	1	2	1	0	5	7
OTU_2528010	Planctomycetes	Planctomycetia	Pirellulales	Pirellulaceae	Lignipirellula	Lignipirellula cremea	0	0	0	0	3	4	2	0	2	0	3	0
OTU_2528020	Planctomycetes	Phycisphaerae	Phycisphaerales	Phycisphaeraceae	Poriferisphaera	Poriferisphaera corsica	9	3	0	0	21	9	7	2	8	0	28	16
OTU_2528021	Planctomycetes	Planctomycetia	Pirellulales	Pirellulaceae	Anatilimnocola	Anatilimnocola aggregata	16	5	0	0	5	14	7	8	3	1	13	6
OTU_2528026	Planctomycetes	Planctomycetia	Planctomycetales	Planctomycetaceae	Maioricimonas	Maioricimonas rarisocia	1	0	0	0	3	0	1	3	0	0	5	5
OTU_252970	Proteobacteria	Betaproteobacteria	Burkholderiales	Burkholderiaceae	Paraburkholderia	Paraburkholderia phenoliruptrix	1	2	3	4	2	2	2	1	2	5	9	1
OTU_2530453	Bacteroidetes	Sphingobacteriia	Sphingobacteriales	Sphingobacteriaceae	Pedobacter	Pedobacter psychroterrae	0	0	0	5	0	0	0	0	3	1	0	0
OTU_2530456	Bacteroidetes	Sphingobacteriia	Sphingobacteriales	Sphingobacteriaceae	Pedobacter	Pedobacter psychrodurus	0	0	3	7	1	0	0	0	0	0	0	0
OTU_254246	Proteobacteria	Gammaproteobacteria	Legionellales	Coxiellaceae	Aquicella	Aquicella lusitana	2	1	3	19	9	4	5	2	6	0	17	13
OTU_254247	Proteobacteria	Gammaproteobacteria	Legionellales	Coxiellaceae	Aquicella	Aquicella siphonis	6	5	11	29	20	20	8	10	18	1	23	32
OTU_2546226	Proteobacteria	Gammaproteobacteria	Xanthomonadales	Xanthomonadaceae	Arenimonas	Arenimonas terrae	155	96	2	12	190	195	101	41	80	4	716	58
OTU_2546446	Proteobacteria	Betaproteobacteria	Burkholderiales	Burkholderiaceae	Paraburkholderia	Paraburkholderia guartelaensis	12	6	5	20	11	6	12	11	5	29	48	18
OTU_2559601	Proteobacteria	Gammaproteobacteria	Xanthomonadales	Xanthomonadaceae	Luteimonas	Luteimonas lumbrici	38	3	11	22	33	67	15	3	26	62	14	51
OTU_2562681	Proteobacteria	Deltaproteobacteria	Desulfuromonadales	Geobacteraceae	Geomonas	Geomonas terrae	6	4	0	1	1	5	2	2	5	0	1	0
OTU_2584944	Proteobacteria	Betaproteobacteria	Burkholderiales	Sutterellaceae	Sutterella	Sutterella faecalis	3	2	0	2	1	5	1	0	2	2	7	4
OTU_2590786	Proteobacteria	Betaproteobacteria	Burkholderiales	Comamonadaceae	Extensimonas	Extensimonas perlucida	0	0	1	3	0	1	0	0	1	0	7	0
OTU_2597671	Bacteroidetes	Flavobacteriia	Flavobacteriales	Crocinitomicaceae	Fluviicola	Fluviicola chungangensis	0	4	3	7	0	1	0	1	0	0	0	0
OTU_2604091	Proteobacteria	Gammaproteobacteria	Pseudomonadales	Marinobacteraceae	Marinobacter	Marinobacter changyiensis	0	0	0	0	4	1	3	0	0	0	1	2
OTU_262323	Proteobacteria	Gammaproteobacteria	Xanthomonadales	Xanthomonadaceae	Lysobacter	Lysobacter brunescens	5	3	0	7	3	9	8	0	10	15	31	28
OTU_262324	Proteobacteria	Gammaproteobacteria	Xanthomonadales	Xanthomonadaceae	Lysobacter	Lysobacter gummosus	16	5	0	6	9	6	18	6	18	25	9	10
OTU_262325	Proteobacteria	Gammaproteobacteria	Xanthomonadales	Xanthomonadaceae	Lysobacter	Lysobacter concretionis	17	2	1	13	27	19	13	8	5	9	4	23
OTU_263067	Proteobacteria	Betaproteobacteria	Burkholderiales	Comamonadaceae	Malikia	Malikia granosa	4	2	0	0	1	4	1	0	2	2	4	5
OTU_2654252	Proteobacteria	Betaproteobacteria	Burkholderiales	Oxalobacteraceae	Janthinobacterium	Janthinobacterium violaceinigrum	58	37	14	101	14	44	20	20	53	76	10	3
OTU_265719	Proteobacteria	Gammaproteobacteria	Xanthomonadales	Rhodanobacteraceae	Aquimonas	Aquimonas voraii	1	1	0	1	3	3	2	1	1	0	5	1
OTU_266009	Proteobacteria	Betaproteobacteria	Nitrosomonadales	Methylophilaceae	Methylovorus	Methylovorus glucosotrophus	9	19	14	2	12	17	2	12	19	44	14	113
OTU_266061	Proteobacteria	Gammaproteobacteria	Xanthomonadales	Xanthomonadaceae	Pseudoxanthomonas	Pseudoxanthomonas koreensis	2	0	0	0	2	2	1	0	1	2	5	15
OTU_266062	Proteobacteria	Gammaproteobacteria	Xanthomonadales	Xanthomonadaceae	Pseudoxanthomonas	Pseudoxanthomonas daejeonensis	65	47	4	19	15	40	26	12	27	6	13	23
OTU_2660641	Proteobacteria	Betaproteobacteria	Burkholderiales	Oxalobacteraceae	Massilia	Massilia aquatica	108	53	13	212	14	55	8	15	125	67	119	2
OTU_266122	Proteobacteria	Gammaproteobacteria	Xanthomonadales	Xanthomonadaceae	Lysobacter	Lysobacter koreensis	41	27	10	104	44	115	501	106	155	174	12	11
OTU_266264	Proteobacteria	Betaproteobacteria	Burkholderiales	Burkholderiaceae	Cupriavidus	Cupriavidus metallidurans	247	120	11	55	156	198	118	163	139	24	577	1072
OTU_266265	Proteobacteria	Betaproteobacteria	Burkholderiales	Burkholderiaceae	Paraburkholderia	Paraburkholderia xenovorans	11	6	83	80	2	4	16	6	42	42	83	54
OTU_2665146	Proteobacteria	Betaproteobacteria	Rhodocyclales	Zoogloeaceae	Thauera	Thauera sinica	10	7	0	3	8	6	1	2	2	1	14	9
OTU_2666081	Proteobacteria	Betaproteobacteria	Burkholderiales	Oxalobacteraceae	Duganella	Duganella alba	4	4	7	33	4	7	4	1	5	15	3	2
OTU_2666082	Proteobacteria	Betaproteobacteria	Burkholderiales	Oxalobacteraceae	Duganella	Duganella aquatilis	14	3	3	58	9	17	5	2	14	28	8	4
OTU_2666083	Proteobacteria	Betaproteobacteria	Burkholderiales	Oxalobacteraceae	Duganella	Duganella rivi	42	21	57	77	17	28	4	18	46	42	13	27
OTU_2666305	Bacteroidetes	Sphingobacteriia	Sphingobacteriales	Sphingobacteriaceae	Mucilaginibacter	Mucilaginibacter formosus	0	0	5	9	0	0	0	0	0	0	0	0
OTU_2666307	Proteobacteria	Betaproteobacteria	Burkholderiales	Burkholderiaceae	Cupriavidus	Cupriavidus lacunae	21	17	1	12	12	27	28	14	59	1	104	109
OTU_2675059	Proteobacteria	Gammaproteobacteria	Xanthomonadales	Xanthomonadaceae	Lysobacter	Lysobacter helvus	77	9	17	247	19	22	10	2	58	19	17	72
OTU_2675060	Proteobacteria	Gammaproteobacteria	Xanthomonadales	Xanthomonadaceae	Lysobacter	Lysobacter xanthus	27	15	10	169	23	36	23	6	84	118	44	136
OTU_2675101	Proteobacteria	Gammaproteobacteria	Xanthomonadales	Xanthomonadaceae	Lysobacter	Lysobacter caseinilyticus	784	194	201	1472	282	551	468	82	1238	540	299	424
OTU_2675388	Bacteroidetes	Chitinophagia	Chitinophagales	Chitinophagaceae	Flavisolibacter	Flavisolibacter galbus	13	12	13	87	15	46	22	9	28	49	2	1
OTU_2676064	Proteobacteria	Betaproteobacteria	Nitrosomonadales	Methylophilaceae	Pseudomethylobacillus	Pseudomethylobacillus aquaticus	0	3	1	0	4	3	2	1	1	2	12	1
OTU_267850	Proteobacteria	Gammaproteobacteria	Oceanospirillales	Oceanospirillaceae	Nitrincola	Nitrincola lacisaponensis	6	5	1	1	0	21	4	2	12	0	0	1
OTU_2683677	Proteobacteria	Betaproteobacteria	Burkholderiales	Burkholderiaceae	Burkholderia	Burkholderia alba	0	0	0	2	3	6	0	1	4	2	3	4
OTU_268404	Proteobacteria	Gammaproteobacteria	Nevskiales	Steroidobacteraceae	Steroidobacter	Steroidobacter agariperforans	65	46	3	15	71	111	102	33	56	7	149	109
OTU_2689614	Proteobacteria	Gammaproteobacteria	Nevskiales	Steroidobacteraceae	Unclassified Steroidobacteraceae	Unclassified Steroidobacteraceae	3860	1791	328	681	3523	5717	4501	1975	2857	311	6011	6058
OTU_2691357	Planctomycetes	Planctomycetia	Pirellulales	Pirellulaceae	Unclassified Pirellulaceae	Unclassified Pirellulaceae	358	72	8	10	227	269	237	216	82	20	381	179
OTU_2691358	Planctomycetes	Planctomycetia	Pirellulales	Thermoguttaceae	Unclassified Thermoguttaceae	Unclassified Thermoguttaceae	12	5	0	0	13	8	22	7	6	1	28	11
OTU_2691359	Planctomycetes	Planctomycetia	Pirellulales	Lacipirellulaceae	Unclassified Lacipirellulaceae	Unclassified Lacipirellulaceae	27	5	0	0	75	86	122	51	13	9	267	108
OTU_2692169	Proteobacteria	Betaproteobacteria	Burkholderiales	Oxalobacteraceae	Duganella	Duganella levis	9	1	3	14	6	1	0	4	10	10	10	2
OTU_2692170	Proteobacteria	Betaproteobacteria	Burkholderiales	Oxalobacteraceae	Duganella	Duganella margarita	25	10	9	36	5	17	6	2	14	18	18	2
OTU_2692177	Proteobacteria	Betaproteobacteria	Burkholderiales	Oxalobacteraceae	Duganella	Duganella fentianensis	27	11	53	49	14	33	0	14	25	19	4	3
OTU_269798	Bacteroidetes	Cytophagia	Cytophagales	Cytophagaceae	Cytophaga	Cytophaga hutchinsonii	0	0	2	28	0	4	0	0	0	0	0	0
OTU_2698682	Proteobacteria	Gammaproteobacteria	Xanthomonadales	Xanthomonadaceae	Lysobacter	Lysobacter oculi	10	2	0	21	0	4	2	2	12	2	1	2
OTU_2707027	Proteobacteria	Gammaproteobacteria	Pseudomonadales	Pseudomonadaceae	Pseudomonas	Pseudomonas hutmensis	5	0	0	17	0	8	1	1	1	5	6	4
OTU_271420	Proteobacteria	Gammaproteobacteria	Pseudomonadales	Pseudomonadaceae	Pseudomonas	Pseudomonas xanthomarina	5	0	0	0	3	5	0	1	0	1	0	1
OTU_2715402	Proteobacteria	Betaproteobacteria	Burkholderiales	Burkholderiaceae	Caballeronia	Caballeronia ginsengisoli	2	0	2	1	3	1	2	1	2	2	8	3
OTU_2715678	Proteobacteria	Betaproteobacteria	Nitrosomonadales	Sulfuricellaceae	Sulfurimicrobium	Sulfurimicrobium lacus	4	2	2	3	3	6	3	1	6	3	7	5
OTU_271848	Proteobacteria	Betaproteobacteria	Burkholderiales	Burkholderiaceae	Burkholderia	Burkholderia thailandensis	9	6	4	15	13	17	15	9	25	14	82	58
OTU_273251	Proteobacteria	Betaproteobacteria	Burkholderiales	Burkholderiaceae	Paraburkholderia	Paraburkholderia sabiae	4	1	1	3	4	3	7	4	8	9	16	9
OTU_2751472	Proteobacteria	Betaproteobacteria	Burkholderiales	Oxalobacteraceae	Duganella	Duganella qianjiadongensis	75	46	11	142	26	36	5	11	72	62	13	16
OTU_2751477	Proteobacteria	Betaproteobacteria	Burkholderiales	Oxalobacteraceae	Janthinobacterium	Janthinobacterium aquaticum	80	42	20	68	12	29	27	14	34	38	16	3
OTU_2751478	Proteobacteria	Betaproteobacteria	Burkholderiales	Oxalobacteraceae	Janthinobacterium	Janthinobacterium rivuli	31	13	5	39	9	27	10	8	25	63	9	3
OTU_2762286	Bacteroidetes	Cytophagia	Cytophagales	Fulvivirgaceae	Unclassified Fulvivirgaceae	Unclassified Fulvivirgaceae	129	106	6	6	123	271	82	107	121	18	111	26
OTU_2772226	Proteobacteria	Betaproteobacteria	Nitrosomonadales	Sulfuricellaceae	Unclassified Sulfuricellaceae	Unclassified Sulfuricellaceae	67	40	20	21	40	99	56	61	84	33	126	53
OTU_2778876	Proteobacteria	Betaproteobacteria	Nitrosomonadales	Methylophilaceae	Methyloradius	Methyloradius palustris	0	2	0	0	1	2	1	0	3	1	2	3
OTU_279208	Firmicutes	Bacilli	Bacillales	Paenibacillaceae	Paenibacillus	Paenibacillus hodogayensis	15	11	0	0	14	3	4	14	2	3	3	1
OTU_279810	Proteobacteria	Betaproteobacteria	Burkholderiales		Thiobacter	Thiobacter subterraneus	67	34	5	12	59	64	22	40	30	5	124	30
OTU_28066	Proteobacteria	Betaproteobacteria	Burkholderiales	Comamonadaceae	Rhodoferax	Rhodoferax fermentans	4	3	0	2	2	1	0	1	1	0	1	1
OTU_28068	Proteobacteria	Betaproteobacteria	Burkholderiales		Rubrivivax	Rubrivivax gelatinosus	0	0	0	1	0	1	0	0	5	0	2	3
OTU_28083	Proteobacteria	Gammaproteobacteria	Legionellales	Legionellaceae	Legionella	Legionella birminghamensis	0	0	0	5	3	1	9	1	4	0	14	2
OTU_28092	Proteobacteria	Betaproteobacteria	Burkholderiales	Burkholderiaceae	Robbsia	Robbsia andropogonis	2	5	3	6	2	5	6	1	7	4	23	3
OTU_28094	Proteobacteria	Betaproteobacteria	Burkholderiales	Burkholderiaceae	Trinickia	Trinickia caryophylli	2	0	0	1	2	7	2	1	2	1	14	3
OTU_28095	Proteobacteria	Betaproteobacteria	Burkholderiales	Burkholderiaceae	Burkholderia	Burkholderia gladioli	0	1	1	1	3	5	3	2	2	3	9	5
OTU_28097	Proteobacteria	Betaproteobacteria	Burkholderiales	Burkholderiaceae	Ralstonia	Ralstonia syzygii	2	0	0	6	2	3	2	0	6	1	5	11
OTU_281362	Proteobacteria	Betaproteobacteria	Rhodocyclales	Azonexaceae	Dechloromonas	Dechloromonas denitrificans	1	0	0	2	1	4	1	1	1	4	7	0
OTU_28232	Proteobacteria	Deltaproteobacteria	Desulfuromonadales	Geobacteraceae	Geobacter	Geobacter metallireducens	0	1	2	0	7	1	0	4	0	1	12	0
OTU_28256	Proteobacteria	Gammaproteobacteria	Oceanospirillales	Halomonadaceae	Unclassified Halomonadaceae	Unclassified Halomonadaceae	4	0	1	3	5	16	7	0	4	1	19	12
OTU_28258	Proteobacteria	Gammaproteobacteria	Oceanospirillales	Halomonadaceae	Cobetia	Cobetia marina	4	1	0	0	2	7	3	1	1	0	4	0
OTU_283923	Proteobacteria	Gammaproteobacteria	Xanthomonadales	Xanthomonadaceae	Pseudoxanthomonas	Pseudoxanthomonas kaohsiungensis	5	1	0	3	7	4	3	0	10	1	18	27
OTU_28450	Proteobacteria	Betaproteobacteria	Burkholderiales	Burkholderiaceae	Burkholderia	Burkholderia pseudomallei	1	0	0	1	0	0	3	0	0	1	5	5
OTU_285	Proteobacteria	Betaproteobacteria	Burkholderiales	Comamonadaceae	Comamonas	Comamonas testosteroni	10	19	0	14	6	11	6	4	17	6	33	13
OTU_286803	Firmicutes	Clostridia	Eubacteriales	Peptostreptococcaceae	Sporacetigenium	Sporacetigenium mesophilum	1	0	1	0	4	0	6	1	0	0	0	0
OTU_287	Proteobacteria	Gammaproteobacteria	Pseudomonadales	Pseudomonadaceae	Pseudomonas	Pseudomonas aeruginosa	8	2	0	2	5	6	2	1	1	1	13	235
OTU_288768	Proteobacteria	Betaproteobacteria	Burkholderiales	Alcaligenaceae	Bordetella	Bordetella ansorpii	0	1	0	4	0	2	0	0	0	1	5	0
OTU_289003	Proteobacteria	Gammaproteobacteria	Pseudomonadales	Pseudomonadaceae	Pseudomonas	Pseudomonas borbori	0	1	0	2	17	3	1	0	0	3	4	0
OTU_289370	Proteobacteria	Gammaproteobacteria	Pseudomonadales	Pseudomonadaceae	Pseudomonas	Pseudomonas argentinensis	1	0	0	2	1	1	3	0	3	1	2	0
OTU_2895353	Proteobacteria	Betaproteobacteria	Burkholderiales	Oxalobacteraceae	Unclassified Oxalobacteraceae	Unclassified Oxalobacteraceae	2434	1187	490	4296	470	1264	453	703	1897	2202	749	745
OTU_292628	Chloroflexi	Anaerolineae	Anaerolineales	Anaerolineaceae	Unclassified Anaerolineaceae	Unclassified Anaerolineaceae	1	0	0	2	5	6	1	1	2	16	3	1
OTU_292807	Proteobacteria	Deltaproteobacteria	Desulfovibrionales	Desulfonatronaceae	Desulfonatronum	Desulfonatronum cooperativum	1	0	0	0	1	1	1	0	0	0	3	4
OTU_294	Proteobacteria	Gammaproteobacteria	Pseudomonadales	Pseudomonadaceae	Pseudomonas	Pseudomonas fluorescens	12	39	13	125	5	20	15	9	14	142	3	6
OTU_29422	Proteobacteria	Gammaproteobacteria	Legionellales	Legionellaceae	Legionella	Legionella brunensis	1	0	0	0	6	3	1	0	2	0	12	5
OTU_29423	Proteobacteria	Gammaproteobacteria	Legionellales	Legionellaceae	Legionella	Legionella oakridgensis	2	2	2	14	7	7	6	5	9	1	26	21
OTU_29438	Proteobacteria	Gammaproteobacteria	Pseudomonadales	Pseudomonadaceae	Pseudomonas	Pseudomonas savastanoi	4	6	0	8	2	0	3	6	1	5	1	0
OTU_29442	Proteobacteria	Gammaproteobacteria	Pseudomonadales	Pseudomonadaceae	Pseudomonas	Pseudomonas tolaasii	10	18	4	47	7	14	4	5	5	36	5	0
OTU_29443	Proteobacteria	Betaproteobacteria	Burkholderiales	Burkholderiaceae	Paucimonas	Paucimonas lemoignei	2	2	0	3	8	2	3	3	0	4	6	4
OTU_29447	Proteobacteria	Gammaproteobacteria	Xanthomonadales	Xanthomonadaceae	Xanthomonas	Xanthomonas albilineans	72	57	0	9	11	42	33	15	33	5	13	3
OTU_29533	Bacteroidetes	Flavobacteriia	Flavobacteriales	Flavobacteriaceae	Flavobacterium	Flavobacterium pectinovorum	0	2	4	30	0	0	0	0	1	0	0	0
OTU_29534	Bacteroidetes	Flavobacteriia	Flavobacteriales	Flavobacteriaceae	Flavobacterium	Flavobacterium saccharophilum	0	0	0	6	0	0	0	0	3	0	0	0
OTU_29545	Proteobacteria	Betaproteobacteria	Rhodocyclales	Zoogloeaceae	Azoarcus	Azoarcus indigens	9	8	0	1	6	6	5	5	3	3	31	10
OTU_29581	Proteobacteria	Betaproteobacteria	Burkholderiales	Oxalobacteraceae	Janthinobacterium	Janthinobacterium lividum	21	4	4	31	3	14	9	8	14	46	10	2
OTU_296	Proteobacteria	Gammaproteobacteria	Pseudomonadales	Pseudomonadaceae	Pseudomonas	Pseudomonas fragi	1	3	0	5	3	1	0	0	0	1	0	0
OTU_296052	Bacteroidetes	Chitinophagia	Chitinophagales	Chitinophagaceae	Terrimonas	Terrimonas lutea	0	3	0	1	3	2	0	0	0	1	2	2
OTU_297	Proteobacteria	Hydrogenophilalia	Hydrogenophilales	Hydrogenophilaceae	Hydrogenophilus	Hydrogenophilus thermoluteolus	1	0	0	0	0	0	1	2	1	1	5	3
OTU_298	Proteobacteria	Gammaproteobacteria	Pseudomonadales	Pseudomonadaceae	Pseudomonas	Pseudomonas marginalis	3	14	1	22	2	8	6	4	5	19	4	3
OTU_299567	Bacteroidetes	Cytophagia	Cytophagales	Hymenobacteraceae	Adhaeribacter	Adhaeribacter aquaticus	2	3	1	6	8	17	0	10	0	0	0	1
OTU_301	Proteobacteria	Gammaproteobacteria	Pseudomonadales	Pseudomonadaceae	Pseudomonas	Pseudomonas oleovorans	5	0	0	1	2	2	0	0	0	0	0	3
OTU_301154	Proteobacteria	Alphaproteobacteria	Sphingomonadales	Sphingomonadaceae	Sphingomonas	Sphingomonas oligophenolica	0	0	5	31	0	0	0	0	0	11	1	0
OTU_303	Proteobacteria	Gammaproteobacteria	Pseudomonadales	Pseudomonadaceae	Pseudomonas	Pseudomonas putida	6	6	0	8	1	5	5	5	1	1	10	2
OTU_303380	Proteobacteria	Betaproteobacteria	Burkholderiales	Oxalobacteraceae	Herminiimonas	Herminiimonas fonticola	1	0	3	20	10	57	0	0	0	1	0	0
OTU_304	Proteobacteria	Betaproteobacteria	Burkholderiales	Comamonadaceae	Pelomonas	Pelomonas saccharophila	37	2	30	126	12	21	14	4	209	70	144	46
OTU_305	Proteobacteria	Betaproteobacteria	Burkholderiales	Burkholderiaceae	Ralstonia	Ralstonia solanacearum	24	11	3	19	13	17	6	9	16	7	40	43
OTU_305977	Proteobacteria	Betaproteobacteria	Burkholderiales	Alcaligenaceae	Pusillimonas_(ex_Stolz_et_al._2005)	Pusillimonas_(ex_Stolz_et_al._2005) noertemannii	1	2	0	0	0	0	0	0	0	0	3	7
OTU_307251	Proteobacteria	Gammaproteobacteria	Pseudomonadales	Pseudomonadaceae	Pseudomonas	Pseudomonas marginalis	3	2	0	13	3	9	2	2	1	3	1	3
OTU_307483	Proteobacteria	Betaproteobacteria	Burkholderiales	Comamonadaceae	Caldimonas	Caldimonas taiwanensis	19	9	2	9	11	12	13	8	17	6	28	30
OTU_307486	Proteobacteria	Betaproteobacteria	Burkholderiales		Tepidimonas	Tepidimonas taiwanensis	1	2	0	1	4	5	4	2	1	0	8	2
OTU_307497	Proteobacteria	Betaproteobacteria	Nitrosomonadales	Spirillaceae	Spirillum	Spirillum winogradskyi	4	4	1	1	2	5	2	2	1	2	7	4
OTU_310575	Proteobacteria	Betaproteobacteria	Burkholderiales	Alcaligenaceae	Advenella	Advenella kashmirensis	0	6	0	2	12	24	2	1	38	2	9	7
OTU_310767	Proteobacteria	Betaproteobacteria	Rhodocyclales	Zoogloeaceae	Zoogloea	Zoogloea oryzae	164	79	8	21	149	193	94	87	60	27	356	88
OTU_311182	Proteobacteria	Betaproteobacteria	Nitrosomonadales	Sterolibacteriaceae	Denitratisoma	Denitratisoma oestradiolicum	15	8	4	5	11	28	15	10	4	6	41	25
OTU_311230	Proteobacteria	Betaproteobacteria	Burkholderiales	Burkholderiaceae	Paraburkholderia	Paraburkholderia terrae	23	4	6	9	12	9	25	19	6	44	40	14
OTU_311235	Proteobacteria	Gammaproteobacteria	Xanthomonadales	Rhodanobacteraceae	Dyella	Dyella koreensis	11	12	6	6	21	22	4	21	28	17	11	7
OTU_314202	Proteobacteria	Betaproteobacteria	Burkholderiales	Comamonadaceae	Giesbergeria	Giesbergeria kuznetsovii	21	16	2	8	6	13	1	7	14	6	7	4
OTU_314722	Proteobacteria	Gammaproteobacteria	Xanthomonadales	Xanthomonadaceae	Pseudoxanthomonas	Pseudoxanthomonas suwonensis	32	17	0	7	12	13	6	3	13	3	30	45
OTU_316	Proteobacteria	Gammaproteobacteria	Pseudomonadales	Pseudomonadaceae	Pseudomonas	Pseudomonas stutzeri	26	0	0	5	6	38	0	0	2	0	2	1
OTU_316067	Proteobacteria	Deltaproteobacteria	Desulfuromonadales	Geobacteraceae	Geotalea	Geotalea daltonii	1	1	0	1	3	4	3	5	3	8	8	1
OTU_317	Proteobacteria	Gammaproteobacteria	Pseudomonadales	Pseudomonadaceae	Pseudomonas	Pseudomonas syringae	4	15	1	18	2	2	2	2	2	11	1	0
OTU_31989	Proteobacteria	Alphaproteobacteria	Rhodobacterales	Rhodobacteraceae	Unclassified Rhodobacteraceae	Unclassified Rhodobacteraceae	0	0	1	30	5	1	1	0	0	0	4	1
OTU_319939	Proteobacteria	Gammaproteobacteria	Pseudomonadales	Pseudomonadaceae	Pseudomonas	Pseudomonas otitidis	6	3	0	3	3	8	3	0	2	2	6	16
OTU_32002	Proteobacteria	Betaproteobacteria	Burkholderiales	Alcaligenaceae	Achromobacter	Achromobacter denitrificans	6	93	5	8	52	143	4	27	92	55	22	183
OTU_32011	Proteobacteria	Betaproteobacteria	Nitrosomonadales	Methylophilaceae	Unclassified Methylophilaceae	Unclassified Methylophilaceae	426	617	298	350	478	741	324	480	745	1134	241	1282
OTU_32013	Proteobacteria	Betaproteobacteria	Burkholderiales	Comamonadaceae	Comamonas	Comamonas terrigena	10	9	2	7	1	4	1	3	3	7	6	8
OTU_32033	Proteobacteria	Gammaproteobacteria	Xanthomonadales	Xanthomonadaceae	Unclassified Xanthomonadaceae	Unclassified Xanthomonadaceae	6158	3459	1803	9138	2989	5497	4379	1237	9737	7397	5194	4222
OTU_32040	Proteobacteria	Betaproteobacteria	Burkholderiales	Comamonadaceae	Acidovorax	Acidovorax konjaci	13	9	4	53	6	7	4	2	17	14	21	26
OTU_321661	Proteobacteria	Gammaproteobacteria	Pseudomonadales	Pseudomonadaceae	Pseudomonas	Pseudomonas vranovensis	1	2	0	4	0	2	0	2	0	1	0	5
OTU_321662	Proteobacteria	Gammaproteobacteria	Pseudomonadales	Pseudomonadaceae	Pseudomonas	Pseudomonas moraviensis	55	23	230	193	19	66	42	68	138	157	3	4
OTU_321982	Proteobacteria	Betaproteobacteria	Burkholderiales	Oxalobacteraceae	Massilia	Massilia dura	19	8	9	50	4	19	3	4	19	20	22	2
OTU_321983	Proteobacteria	Betaproteobacteria	Burkholderiales	Oxalobacteraceae	Massilia	Massilia albidiflava	134	76	75	509	27	128	28	19	193	246	74	16
OTU_321984	Proteobacteria	Betaproteobacteria	Burkholderiales	Oxalobacteraceae	Massilia	Massilia plicata	45	24	37	283	5	32	14	9	22	39	22	1
OTU_321985	Proteobacteria	Betaproteobacteria	Burkholderiales	Oxalobacteraceae	Massilia	Massilia lutea	62	54	18	150	9	32	28	18	42	74	27	9
OTU_323284	Proteobacteria	Betaproteobacteria	Burkholderiales	Alcaligenaceae	Alcaligenes	Alcaligenes aquatilis	0	3	0	1	1	3	1	0	0	1	2	4
OTU_323415	Proteobacteria	Gammaproteobacteria	Xanthomonadales	Rhodanobacteraceae	Dokdonella	Dokdonella koreensis	25	4	0	5	22	56	21	2	18	12	76	61
OTU_323423	Proteobacteria	Betaproteobacteria	Burkholderiales	Comamonadaceae	Limnohabitans	Limnohabitans curvus	11	9	0	12	1	1	1	3	2	5	6	2
OTU_326475	Proteobacteria	Betaproteobacteria	Burkholderiales	Burkholderiaceae	Caballeronia	Caballeronia telluris	4	2	4	5	2	2	8	2	12	5	18	7
OTU_326476	Proteobacteria	Betaproteobacteria	Burkholderiales	Burkholderiaceae	Caballeronia	Caballeronia choica	0	2	0	1	3	3	1	0	2	0	5	3
OTU_328517	Proteobacteria	Gammaproteobacteria	Xanthomonadales	Rhodanobacteraceae	Dokdonella	Dokdonella fugitiva	31	11	23	41	29	63	20	4	38	115	138	75
OTU_329	Proteobacteria	Betaproteobacteria	Burkholderiales	Burkholderiaceae	Ralstonia	Ralstonia pickettii	1	1	1	7	1	1	3	1	5	1	4	11
OTU_33058	Proteobacteria	Betaproteobacteria	Rhodocyclales	Zoogloeaceae	Thauera	Thauera selenatis	2	3	0	1	1	1	5	0	2	2	5	3
OTU_332411	Proteobacteria	Betaproteobacteria	Neisseriales	Chromobacteriaceae	Aquitalea	Aquitalea magnusonii	2	2	2	2	2	1	3	0	2	0	1	3
OTU_332657	Proteobacteria	Betaproteobacteria	Burkholderiales	Comamonadaceae	Polaromonas	Polaromonas aquatica	3	3	8	31	2	4	21	1	66	2	1	3
OTU_335431	Proteobacteria	Betaproteobacteria	Burkholderiales		Tepidimonas	Tepidimonas thermarum	15	2	2	5	7	11	7	2	9	8	36	13
OTU_335476	Proteobacteria	Betaproteobacteria	Burkholderiales	Comamonadaceae	Polaromonas	Polaromonas hydrogenivorans	0	1	0	1	0	2	3	0	5	0	2	1
OTU_337779	Proteobacteria	Betaproteobacteria	Rhodocyclales	Azonexaceae	Dechloromonas	Dechloromonas hortensis	9	4	0	6	6	6	2	3	9	7	19	4
OTU_338969	Proteobacteria	Betaproteobacteria	Burkholderiales	Comamonadaceae	Rhodoferax	Rhodoferax ferrireducens	383	133	38	190	31	204	72	363	235	83	39	20
OTU_339	Proteobacteria	Gammaproteobacteria	Xanthomonadales	Xanthomonadaceae	Xanthomonas	Xanthomonas campestris	104	84	4	25	35	67	27	29	196	40	42	47
OTU_34027	Proteobacteria	Betaproteobacteria	Rhodocyclales	Rhodocyclaceae	Aromatoleum	Aromatoleum tolulyticum	1	2	0	1	1	2	1	2	4	2	6	4
OTU_34058	Proteobacteria	Gammaproteobacteria	Methylococcales	Methylococcaceae	Methylobacter	Methylobacter marinus	0	0	0	0	10	7	2	0	1	0	0	0
OTU_34073	Proteobacteria	Betaproteobacteria	Burkholderiales	Comamonadaceae	Variovorax	Variovorax paradoxus	142	344	87	643	30	100	116	56	398	226	62	31
OTU_341470	Proteobacteria	Gammaproteobacteria	Xanthomonadales	Xanthomonadaceae	Thermomonas	Thermomonas koreensis	1	1	0	2	1	1	2	0	2	2	3	5
OTU_343	Proteobacteria	Gammaproteobacteria	Xanthomonadales	Xanthomonadaceae	Xanthomonas	Xanthomonas translucens	13	15	0	35	3	19	11	3	22	7	5	4
OTU_343013	Proteobacteria	Betaproteobacteria	Burkholderiales	Comamonadaceae	Acidovorax	Acidovorax caeni	8	8	5	25	1	8	1	0	7	12	15	49
OTU_343510	Proteobacteria	Gammaproteobacteria	Legionellales	Legionellaceae	Legionella	Legionella impletisoli	7	0	2	15	17	5	17	4	8	8	18	30
OTU_344882	Proteobacteria	Gammaproteobacteria	Xanthomonadales	Xanthomonadaceae	Pseudoxanthomonas	Pseudoxanthomonas dokdonensis	116	89	0	8	10	36	36	19	45	0	11	1
OTU_344883	Proteobacteria	Betaproteobacteria	Burkholderiales	Comamonadaceae	Variovorax	Variovorax dokdonensis	7	7	3	8	2	4	4	2	17	8	409	9
OTU_345309	Proteobacteria	Gammaproteobacteria	Xanthomonadales	Rhodanobacteraceae	Luteibacter	Luteibacter yeojuensis	0	0	0	4	0	3	1	0	1	6	0	0
OTU_346	Proteobacteria	Gammaproteobacteria	Xanthomonadales	Xanthomonadaceae	Xanthomonas	Xanthomonas citri	9	4	0	8	3	8	5	0	10	3	4	4
OTU_346179	Proteobacteria	Betaproteobacteria	Burkholderiales	Oxalobacteraceae	Herbaspirillum	Herbaspirillum rhizosphaerae	24	16	18	81	8	15	3	1	20	11	13	7
OTU_346181	Proteobacteria	Gammaproteobacteria	Xanthomonadales	Xanthomonadaceae	Lysobacter	Lysobacter daejeonensis	5	1	15	34	0	1	4	2	6	19	4	4
OTU_346182	Proteobacteria	Gammaproteobacteria	Xanthomonadales	Xanthomonadaceae	Lysobacter	Lysobacter yangpyeongensis	20	16	3	161	10	20	5	3	153	31	96	100
OTU_347	Proteobacteria	Gammaproteobacteria	Xanthomonadales	Xanthomonadaceae	Xanthomonas	Xanthomonas oryzae	3	1	0	2	1	0	2	0	5	1	4	0
OTU_349161	Firmicutes	Clostridia	Eubacteriales	Peptococcaceae	Desulforamulus	Desulforamulus reducens	4	3	0	0	1	6	2	3	2	2	3	0
OTU_350	Proteobacteria	Betaproteobacteria	Rhodocyclales	Zoogloeaceae	Zoogloea	Zoogloea ramigera	82	47	2	13	71	89	53	34	31	14	219	32
OTU_351052	Proteobacteria	Gammaproteobacteria	Chromatiales	Ectothiorhodospiraceae	Alkalilimnicola	Alkalilimnicola ehrlichii	3	0	0	0	3	13	5	2	0	0	5	8
OTU_351348	Proteobacteria	Gammaproteobacteria	Pseudomonadales	Marinobacteraceae	Marinobacter	Marinobacter nauticus	2	2	1	0	2	10	8	3	3	0	3	1
OTU_351605	Proteobacteria	Deltaproteobacteria	Desulfuromonadales	Geobacteraceae	Geotalea	Geotalea uraniireducens	2	2	0	1	4	3	1	0	2	4	7	0
OTU_354197	Proteobacteria	Gammaproteobacteria	Xanthomonadales	Xanthomonadaceae	Arenimonas	Arenimonas malthae	48	34	5	19	27	36	49	24	35	19	121	57
OTU_355591	Proteobacteria	Gammaproteobacteria	Pseudomonadales	Marinobacteraceae	Marinobacter	Marinobacter vinifirmus	0	1	0	0	3	3	1	0	0	1	1	1
OTU_356302	Proteobacteria	Betaproteobacteria	Burkholderiales	Burkholderiaceae	Chitinimonas	Chitinimonas koreensis	28	20	0	1	14	24	10	17	9	5	53	7
OTU_356662	Proteobacteria	Betaproteobacteria	Neisseriales	Chromobacteriaceae	Leeia	Leeia oryzae	1	1	0	2	3	4	4	1	1	2	13	2
OTU_35814	Proteobacteria	Betaproteobacteria	Burkholderiales	Alcaligenaceae	Bordetella	Bordetella holmesii	1	2	0	0	2	3	2	0	3	0	4	5
OTU_35839	Acidobacteria	Holophagae	Holophagales	Holophagaceae	Holophaga	Holophaga foetida	13	8	0	2	4	7	11	6	5	6	10	1
OTU_360056	Planctomycetes	Planctomycetia	Planctomycetales	Planctomycetaceae	Schlesneria	Schlesneria paludicola	1	0	0	1	0	3	1	0	0	0	4	1
OTU_363843	Proteobacteria	Betaproteobacteria	Burkholderiales		Rhizobacter	Rhizobacter fulvus	81	29	45	166	16	55	43	51	245	47	30	4
OTU_363844	Proteobacteria	Betaproteobacteria	Burkholderiales	Comamonadaceae	Variovorax	Variovorax ginsengisoli	658	675	443	1698	89	298	400	229	1381	243	816	185
OTU_363846	Proteobacteria	Gammaproteobacteria	Xanthomonadales	Rhodanobacteraceae	Dokdonella	Dokdonella ginsengisoli	1	2	3	9	13	18	16	1	11	4	49	34
OTU_363847	Proteobacteria	Gammaproteobacteria	Xanthomonadales	Xanthomonadaceae	Lysobacter	Lysobacter ginsengisoli	67	21	241	813	20	56	104	26	777	1740	45	19
OTU_363848	Proteobacteria	Gammaproteobacteria	Xanthomonadales	Rhodanobacteraceae	Dyella	Dyella ginsengisoli	2	0	1	1	2	1	3	0	3	9	1	2
OTU_363849	Bacteroidetes	Sphingobacteriia	Sphingobacteriales	Sphingobacteriaceae	Pedobacter	Pedobacter panaciterrae	7	5	1	11	0	0	0	2	7	7	0	0
OTU_363852	Bacteroidetes	Sphingobacteriia	Sphingobacteriales	Sphingobacteriaceae	Pedobacter	Pedobacter ginsengisoli	0	2	0	12	0	0	0	2	0	13	0	0
OTU_363885	Proteobacteria	Gammaproteobacteria	Xanthomonadales	Xanthomonadaceae	Luteimonas	Luteimonas panaciterrae	12	6	0	28	6	23	12	3	22	15	12	7
OTU_363952	Proteobacteria	Betaproteobacteria	Burkholderiales	Comamonadaceae	Comamonas	Comamonas thiooxydans	2	2	0	2	0	3	2	1	1	0	8	5
OTU_364030	Proteobacteria	Betaproteobacteria	Burkholderiales		Thiomonas	Thiomonas delicata	15	15	5	8	19	25	18	7	24	17	86	24
OTU_364039	Proteobacteria	Betaproteobacteria	Burkholderiales	Comamonadaceae	Azohydromonas	Azohydromonas australica	89	15	1	8	135	132	7	4	15	6	58	96
OTU_365044	Proteobacteria	Betaproteobacteria	Burkholderiales	Comamonadaceae	Polaromonas	Polaromonas naphthalenivorans	15	8	17	30	29	48	69	26	95	2	13	0
OTU_365046	Proteobacteria	Betaproteobacteria	Burkholderiales	Comamonadaceae	Ramlibacter	Ramlibacter tataouinensis	1720	1020	706	3152	355	643	266	275	1104	994	629	711
OTU_366289	Proteobacteria	Gammaproteobacteria	Pseudomonadales	Pseudomonadaceae	Pseudomonas	Pseudomonas delhiensis	0	0	0	2	0	3	0	0	1	1	0	6
OTU_366650	Proteobacteria	Gammaproteobacteria	Xanthomonadales	Xanthomonadaceae	Xanthomonas	Xanthomonas alfalfae	2	3	0	2	2	4	0	0	3	0	3	0
OTU_36746	Proteobacteria	Gammaproteobacteria	Pseudomonadales	Pseudomonadaceae	Pseudomonas	Pseudomonas cichorii	3	5	0	4	1	2	2	2	1	2	1	0
OTU_367474	Proteobacteria	Betaproteobacteria	Burkholderiales	Comamonadaceae	Caenimonas	Caenimonas koreensis	3	3	0	3	0	4	0	0	2	2	2	1
OTU_367825	Proteobacteria	Betaproteobacteria	Burkholderiales	Burkholderiaceae	Cupriavidus	Cupriavidus malaysiensis	0	2	1	8	7	7	0	3	12	7	34	97
OTU_36861	Proteobacteria	Betaproteobacteria	Nitrosomonadales	Thiobacillaceae	Thiobacillus	Thiobacillus denitrificans	10	8	1	3	9	19	9	4	12	45	49	16
OTU_36863	Proteobacteria	Betaproteobacteria	Burkholderiales		Ideonella	Ideonella dechloratans	6	4	3	9	4	5	5	0	11	1	26	7
OTU_370777	Proteobacteria	Gammaproteobacteria	Xanthomonadales	Xanthomonadaceae	Arenimonas	Arenimonas daejeonensis	244	189	2	24	186	312	167	119	84	4	484	30
OTU_370980	Proteobacteria	Betaproteobacteria	Burkholderiales	Comamonadaceae	Simplicispira	Simplicispira limi	1	2	0	2	0	0	0	0	3	0	5	1
OTU_371145	Proteobacteria	Gammaproteobacteria	Xanthomonadales	Xanthomonadaceae	Lysobacter	Lysobacter daecheongensis	23	11	18	51	11	34	87	2	98	84	34	14
OTU_373040	Proteobacteria	Betaproteobacteria	Burkholderiales	Oxalobacteraceae	Massilia	Massilia aurea	455	299	66	583	62	176	89	87	245	436	95	40
OTU_373389	Proteobacteria	Betaproteobacteria	Nitrosomonadales	Thiobacillaceae	Thiobacillus	Thiobacillus sajanensis	1	0	0	0	1	1	1	3	0	4	3	0
OTU_37448	Proteobacteria	Betaproteobacteria	Burkholderiales	Comamonadaceae	Polaromonas	Polaromonas vacuolata	1	4	2	25	12	31	23	3	69	0	2	0
OTU_374858	Proteobacteria	Betaproteobacteria	Rhodocyclales	Zoogloeaceae	Zoogloea	Zoogloea caeni	9	5	5	10	8	4	1	4	3	3	12	11
OTU_375061	Proteobacteria	Gammaproteobacteria	Xanthomonadales	Xanthomonadaceae	Arenimonas	Arenimonas donghaensis	5	4	0	1	3	9	2	1	3	5	15	0
OTU_376175	Proteobacteria	Betaproteobacteria	Burkholderiales	Comamonadaceae	Schlegelella	Schlegelella aquatica	2	1	1	0	0	1	0	0	2	3	12	2
OTU_376727	Proteobacteria	Gammaproteobacteria	Legionellales	Legionellaceae	Legionella	Legionella yabuuchiae	0	0	0	1	0	2	3	1	3	0	2	4
OTU_376815	Proteobacteria	Betaproteobacteria	Burkholderiales	Comamonadaceae	Variovorax	Variovorax soli	248	137	133	362	44	295	79	103	340	138	511	1021
OTU_377616	Proteobacteria	Gammaproteobacteria	Xanthomonadales	Xanthomonadaceae	Pseudoxanthomonas	Pseudoxanthomonas yeongjuensis	70	78	7	156	27	51	358	25	297	5	6	4
OTU_379066	Gemmatimonadetes	Gemmatimonadetes	Gemmatimonadales	Gemmatimonadaceae	Gemmatimonas	Gemmatimonas aurantiaca	2	0	1	1	0	3	1	0	0	6	0	0
OTU_380021	Proteobacteria	Gammaproteobacteria	Pseudomonadales	Pseudomonadaceae	Pseudomonas	Pseudomonas protegens	7	13	4	31	4	9	4	5	11	35	1	3
OTU_380628	Proteobacteria	Gammaproteobacteria	Xanthomonadales	Xanthomonadaceae	Lysobacter	Lysobacter niabensis	124	55	49	820	90	186	121	93	775	3172	288	294
OTU_380629	Proteobacteria	Gammaproteobacteria	Xanthomonadales	Xanthomonadaceae	Lysobacter	Lysobacter niastensis	20	14	5	25	2	39	13	9	22	21	131	224
OTU_380675	Proteobacteria	Betaproteobacteria	Burkholderiales	Burkholderiaceae	Trinickia	Trinickia soli	1	1	1	1	2	3	0	0	3	1	13	4
OTU_381431	Proteobacteria	Gammaproteobacteria	Nevskiales	Sinobacteraceae	Panacagrimonas	Panacagrimonas perspica	1	0	0	1	0	4	1	1	3	0	3	3
OTU_384676	Proteobacteria	Gammaproteobacteria	Pseudomonadales	Pseudomonadaceae	Pseudomonas	Pseudomonas entomophila	4	3	1	20	2	7	1	2	5	5	1	37
OTU_386056	Proteobacteria	Betaproteobacteria	Burkholderiales	Burkholderiaceae	Paraburkholderia	Paraburkholderia ferrariae	28	18	8	22	5	19	17	7	25	29	87	21
OTU_39	Proteobacteria	Deltaproteobacteria	Myxococcales	Archangiaceae	Unclassified Archangiaceae	Unclassified Archangiaceae	3	0	0	0	0	4	0	4	2	4	4	0
OTU_391038	Proteobacteria	Betaproteobacteria	Burkholderiales	Burkholderiaceae	Paraburkholderia	Paraburkholderia phymatum	22	9	8	12	9	14	33	21	21	33	76	36
OTU_391358	Proteobacteria	Betaproteobacteria	Burkholderiales	Comamonadaceae	Caldimonas	Caldimonas hydrothermale	177	133	19	98	114	146	106	97	190	57	292	246
OTU_391735	Proteobacteria	Betaproteobacteria	Burkholderiales	Comamonadaceae	Verminephrobacter	Verminephrobacter eiseniae	1	2	0	3	1	0	5	0	1	1	1	0
OTU_391953	Proteobacteria	Betaproteobacteria	Burkholderiales		Aquincola	Aquincola tertiaricarbonis	3	0	0	0	2	1	2	0	1	1	5	2
OTU_392320	Proteobacteria	Betaproteobacteria	Burkholderiales	Burkholderiaceae	Paraburkholderia	Paraburkholderia nodosa	5	2	1	4	1	3	3	0	6	1	8	0
OTU_392333	Proteobacteria	Deltaproteobacteria	Desulfuromonadales	Geobacteraceae	Geoalkalibacter	Geoalkalibacter ferrihydriticus	0	1	0	0	1	1	2	3	0	1	3	3
OTU_392589	Proteobacteria	Gammaproteobacteria	Pseudomonadales	Perlucidibacaceae	Perlucidibaca	Perlucidibaca piscinae	0	0	0	2	10	7	0	0	4	1	2	2
OTU_392593	Proteobacteria	Betaproteobacteria	Burkholderiales		Inhella	Inhella inkyongensis	4	1	1	4	2	11	8	1	9	1	12	7
OTU_392597	Proteobacteria	Betaproteobacteria	Burkholderiales		Piscinibacter	Piscinibacter aquaticus	84	70	55	84	70	72	49	65	170	88	339	90
OTU_392736	Proteobacteria	Betaproteobacteria	Rhodocyclales	Zoogloeaceae	Uliginosibacterium	Uliginosibacterium gangwonense	6	4	0	3	5	8	4	2	5	3	26	4
OTU_393003	Bacteroidetes	Chitinophagia	Chitinophagales	Chitinophagaceae	Chitinophaga	Chitinophaga ginsengisegetis	0	0	0	0	0	0	0	1	14	4	0	0
OTU_394094	Proteobacteria	Deltaproteobacteria	Myxococcales	Archangiaceae	Cystobacter	Cystobacter velatus	5	1	0	0	2	3	5	6	1	3	1	1
OTU_394805	Proteobacteria	Gammaproteobacteria	Chromatiales	Thioprofundaceae	Thioprofundum	Thioprofundum hispidum	1	1	0	0	0	4	1	3	0	0	1	2
OTU_395494	Proteobacteria	Betaproteobacteria	Nitrosomonadales	Gallionellaceae	Gallionella	Gallionella capsiferriformans	2	4	1	2	4	7	2	1	7	0	11	0
OTU_395598	Proteobacteria	Gammaproteobacteria	Pseudomonadales	Pseudomonadaceae	Pseudomonas	Pseudomonas reinekei	11	5	37	25	6	8	2	7	12	20	1	0
OTU_39650	Proteobacteria	Gammaproteobacteria	Cellvibrionales	Cellvibrionaceae	Cellvibrio	Cellvibrio mixtus	46	60	20	125	8	38	13	4	45	11	8	23
OTU_39770	Proteobacteria	Gammaproteobacteria	Methylococcales	Methylococcaceae	Methylobacter	Methylobacter whittenburyi	0	0	1	1	1	0	3	0	0	0	0	3
OTU_398037	Bacteroidetes	Chitinophagia	Chitinophagales	Chitinophagaceae	Segetibacter	Segetibacter koreensis	1	0	13	47	0	1	0	0	2	3	0	0
OTU_398038	Bacteroidetes	Chitinophagia	Chitinophagales	Chitinophagaceae	Chitinophaga	Chitinophaga soli	0	7	1	1	0	0	0	0	8	0	0	0
OTU_398045	Bacteroidetes	Chitinophagia	Chitinophagales	Chitinophagaceae	Flavisolibacter	Flavisolibacter ginsengiterrae	34	34	43	102	25	70	43	25	77	112	7	18
OTU_398050	Bacteroidetes	Sphingobacteriia	Sphingobacteriales	Sphingobacteriaceae	Mucilaginibacter	Mucilaginibacter pocheonensis	0	0	3	4	0	0	0	0	0	0	0	0
OTU_398257	Proteobacteria	Gammaproteobacteria	Xanthomonadales	Xanthomonadaceae	Luteimonas	Luteimonas composti	7	4	0	29	20	167	18	1	30	8	10	35
OTU_398518	Proteobacteria	Betaproteobacteria	Burkholderiales	Alcaligenaceae	Bordetella	Bordetella hinzii	8	10	3	5	15	43	16	15	31	12	18	18
OTU_398527	Proteobacteria	Betaproteobacteria	Burkholderiales	Burkholderiaceae	Paraburkholderia	Paraburkholderia phytofirmans	29	17	33	104	18	38	18	14	53	47	78	41
OTU_398767	Proteobacteria	Deltaproteobacteria	Desulfuromonadales	Geobacteraceae	Trichlorobacter	Trichlorobacter lovleyi	2	1	1	3	2	0	3	0	1	0	1	0
OTU_401471	Proteobacteria	Betaproteobacteria	Burkholderiales	Oxalobacteraceae	Undibacterium	Undibacterium parvum	1	0	4	186	2	3	0	0	3	1	0	0
OTU_40223	Proteobacteria	Gammaproteobacteria	Thiotrichales	Piscirickettsiaceae	Methylophaga	Methylophaga thalassica	1	3	0	0	1	4	2	2	1	1	4	0
OTU_403	Proteobacteria	Gammaproteobacteria	Methylococcales	Methylococcaceae	Unclassified Methylococcaceae	Unclassified Methylococcaceae	14	11	5	12	178	72	577	5	15	5	33	35
OTU_40324	Proteobacteria	Gammaproteobacteria	Xanthomonadales	Xanthomonadaceae	Stenotrophomonas	Stenotrophomonas maltophilia	65	26	1	33	16	30	19	257	266	444	12	255
OTU_404405	Proteobacteria	Betaproteobacteria	Rhodocyclales	Rhodocyclaceae	Azospira	Azospira restricta	14	13	0	4	13	12	6	11	11	1	44	8
OTU_405	Proteobacteria	Betaproteobacteria	Nitrosomonadales	Methylophilaceae	Methylobacillus	Methylobacillus flagellatus	15	23	3	8	10	35	12	13	45	121	44	377
OTU_405444	Proteobacteria	Gammaproteobacteria	Xanthomonadales	Xanthomonadaceae	Stenotrophomonas	Stenotrophomonas humi	2	1	0	3	1	3	1	4	18	6	0	4
OTU_405446	Proteobacteria	Gammaproteobacteria	Xanthomonadales	Xanthomonadaceae	Stenotrophomonas	Stenotrophomonas terrae	3	2	0	0	0	2	2	0	5	3	3	7
OTU_40545	Proteobacteria	Betaproteobacteria	Burkholderiales	Sutterellaceae	Sutterella	Sutterella wadsworthensis	2	1	0	0	1	4	2	0	2	2	9	14
OTU_40561	Proteobacteria	Betaproteobacteria	Rhodocyclales	Zoogloeaceae	Zoogloea	Zoogloea resiniphila	3	1	0	3	3	3	4	3	4	2	19	17
OTU_406	Proteobacteria	Betaproteobacteria	Nitrosomonadales	Methylophilaceae	Methylobacillus	Methylobacillus glycogenes	4	11	6	13	17	24	5	10	26	104	25	95
OTU_407164	Proteobacteria	Gammaproteobacteria	Cellvibrionales	Microbulbiferaceae	Microbulbifer	Microbulbifer pacificus	5	2	0	0	4	9	1	0	0	0	2	1
OTU_408558	Proteobacteria	Betaproteobacteria	Burkholderiales	Comamonadaceae	Comamonas	Comamonas composti	2	3	1	3	2	1	0	0	2	1	9	0
OTU_409291	Actinobacteria	Actinomycetia	Micrococcales	Micrococcaceae	Arthrobacter	Arthrobacter humicola	1	0	0	4	6	2	5	0	1	0	1	0
OTU_40991	Proteobacteria	Betaproteobacteria	Burkholderiales		Thiomonas	Thiomonas thermosulfata	0	2	0	0	1	3	2	1	2	3	12	4
OTU_410837	Actinobacteria	Actinomycetia	Micrococcales	Micrococcaceae	Pseudarthrobacter	Pseudarthrobacter defluvii	1	0	0	5	1	2	0	0	2	3	0	1
OTU_41297	Proteobacteria	Alphaproteobacteria	Sphingomonadales	Sphingomonadaceae	Unclassified Sphingomonadaceae	Unclassified Sphingomonadaceae	0	12	3	58	1	4	2	1	18	3	2	0
OTU_414	Proteobacteria	Gammaproteobacteria	Methylococcales	Methylococcaceae	Methylococcus	Methylococcus capsulatus	0	2	0	1	16	2	28	1	0	0	4	0
OTU_414046	Proteobacteria	Gammaproteobacteria	Chromatiales	Ectothiorhodospiraceae	Natronocella	Natronocella acetinitrilica	1	1	0	0	4	3	1	0	1	1	2	4
OTU_414049	Proteobacteria	Betaproteobacteria	Burkholderiales	Alcaligenaceae	Pigmentiphaga	Pigmentiphaga daeguensis	5	7	0	18	5	6	13	4	13	6	32	14
OTU_415	Proteobacteria	Gammaproteobacteria	Methylococcales	Methylococcaceae	Methylobacter	Methylobacter luteus	0	0	0	0	18	8	4	2	0	0	0	0
OTU_415002	Verrucomicrobia	Opitutae	Puniceicoccales	Puniceicoccaceae	Unclassified Puniceicoccaceae	Unclassified Puniceicoccaceae	0	0	0	0	5	1	0	0	0	0	0	8
OTU_415229	Proteobacteria	Gammaproteobacteria	Xanthomonadales	Xanthomonadaceae	Pseudoxanthomonas	Pseudoxanthomonas spadix	55	35	1	2	6	23	18	15	25	2	19	4
OTU_416213	Proteobacteria	Betaproteobacteria	Ferrovales	Ferrovaceae	Ferrovum	Ferrovum myxofaciens	4	1	0	0	2	5	4	1	7	4	36	9
OTU_417203	Proteobacteria	Betaproteobacteria	Burkholderiales	Burkholderiaceae	Mycetohabitans	Mycetohabitans endofungorum	39	22	26	17	16	20	72	48	35	99	178	118
OTU_418647	Proteobacteria	Gammaproteobacteria	Xanthomonadales	Rhodanobacteraceae	Rhodanobacter	Rhodanobacter terrae	0	1	76	42	2	0	1	0	2	55	4	6
OTU_418699	Proteobacteria	Betaproteobacteria	Rhodocyclales	Zoogloeaceae	Azoarcus	Azoarcus olearius	3	2	0	1	2	4	2	0	2	1	15	5
OTU_420662	Proteobacteria	Betaproteobacteria	Burkholderiales		Methylibium	Methylibium petroleiphilum	1	6	1	4	4	2	2	1	8	3	10	1
OTU_420952	Proteobacteria	Betaproteobacteria	Burkholderiales	Burkholderiaceae	Paraburkholderia	Paraburkholderia bryophila	1	0	2	8	0	1	3	1	5	4	10	5
OTU_420953	Proteobacteria	Betaproteobacteria	Burkholderiales	Burkholderiaceae	Paraburkholderia	Paraburkholderia megapolitana	19	5	4	23	12	14	12	10	15	19	38	11
OTU_42354	Proteobacteria	Betaproteobacteria	Nitrosomonadales	Nitrosomonadaceae	Nitrosomonas	Nitrosomonas oligotropha	0	1	0	1	2	11	4	1	2	0	5	41
OTU_423605	Elusimicrobia	Elusimicrobia	Elusimicrobiales	Elusimicrobiaceae	Elusimicrobium	Elusimicrobium minutum	1	0	2	0	1	1	1	1	7	1	7	3
OTU_424218	Proteobacteria	Betaproteobacteria	Nitrosomonadales	Sterolibacteriaceae	Georgfuchsia	Georgfuchsia toluolica	10	7	1	3	18	21	7	11	13	4	49	14
OTU_426114	Proteobacteria	Betaproteobacteria	Burkholderiales		Thiomonas	Thiomonas arsenitoxydans	0	3	0	0	2	1	1	0	2	0	3	3
OTU_426226	Bacteroidetes	Flavobacteriia	Flavobacteriales	Flavobacteriaceae	Flavobacterium	Flavobacterium subsaxonicum	8	4	0	0	0	1	0	0	1	0	0	0
OTU_427333	Proteobacteria	Betaproteobacteria	Burkholderiales	Oxalobacteraceae	Herminiimonas	Herminiimonas saxobsidens	31	24	72	146	13	37	22	12	46	22	20	9
OTU_428992	Proteobacteria	Gammaproteobacteria	Pseudomonadales	Pseudomonadaceae	Pseudomonas	Pseudomonas panipatensis	2	3	0	1	1	2	1	1	2	2	3	4
OTU_428993	Proteobacteria	Gammaproteobacteria	Xanthomonadales	Xanthomonadaceae	Pseudoxanthomonas	Pseudoxanthomonas indica	28	16	0	1	2	13	5	3	5	1	19	33
OTU_430522	Bacteroidetes	Sphingobacteriia	Sphingobacteriales	Sphingobacteriaceae	Pedobacter	Pedobacter steynii	3	4	1	8	0	2	2	0	0	3	0	0
OTU_430531	Proteobacteria	Betaproteobacteria	Burkholderiales	Burkholderiaceae	Burkholderia	Burkholderia humptydooensis	7	2	8	12	8	7	22	16	9	30	52	29
OTU_431059	Proteobacteria	Betaproteobacteria	Burkholderiales	Comamonadaceae	Pelomonas	Pelomonas puraquae	0	0	0	1	1	0	1	0	3	2	4	0
OTU_431677	Proteobacteria	Betaproteobacteria	Burkholderiales		Rhizobacter	Rhizobacter dauci	750	263	69	182	165	950	218	283	712	61	221	29
OTU_43263	Proteobacteria	Gammaproteobacteria	Pseudomonadales	Pseudomonadaceae	Pseudomonas	Pseudomonas alcaligenes	33	0	1	3	1	0	3	0	0	1	6	40
OTU_433	Proteobacteria	Alphaproteobacteria	Rhodospirillales	Acetobacteraceae	Unclassified Acetobacteraceae	Unclassified Acetobacteraceae	1	0	0	13	0	0	3	0	9	60	63	2
OTU_43357	Actinobacteria	Actinomycetia	Pseudonocardiales	Pseudonocardiaceae	Kutzneria	Kutzneria albida	0	2	0	0	8	1	1	4	0	1	0	0
OTU_435289	Proteobacteria	Gammaproteobacteria	Xanthomonadales	Xanthomonadaceae	Lysobacter	Lysobacter spongiicola	121	10	93	266	47	95	104	128	85	258	22	50
OTU_435897	Proteobacteria	Gammaproteobacteria	Xanthomonadales	Xanthomonadaceae	Lysobacter	Lysobacter capsici	21	7	15	63	9	15	46	32	284	69	7	11
OTU_439611	Proteobacteria	Betaproteobacteria	Burkholderiales	Comamonadaceae	Hydrogenophaga	Hydrogenophaga bisanensis	5	6	0	0	2	4	2	5	1	2	5	6
OTU_441162	Proteobacteria	Betaproteobacteria	Burkholderiales	Burkholderiaceae	Burkholderia	Burkholderia oklahomensis	1	3	2	8	1	1	0	2	1	14	6	14
OTU_442526	Proteobacteria	Betaproteobacteria	Burkholderiales	Oxalobacteraceae	Massilia	Massilia brevitalea	814	428	78	580	43	130	63	303	116	234	74	13
OTU_442694	Proteobacteria	Gammaproteobacteria	Xanthomonadales	Xanthomonadaceae	Xanthomonas	Xanthomonas perforans	1	1	0	1	3	1	1	0	2	0	4	0
OTU_442870	Acidobacteria	Holophagae	Acanthopleuribacterales	Acanthopleuribacteraceae	Acanthopleuribacter	Acanthopleuribacter pedis	5	3	1	0	1	1	2	4	0	0	4	0
OTU_443615	Proteobacteria	Gammaproteobacteria	Xanthomonadales	Xanthomonadaceae	Pseudoxanthomonas	Pseudoxanthomonas sacheonensis	663	863	29	437	150	385	1540	562	1347	18	50	8
OTU_444	Proteobacteria	Gammaproteobacteria	Legionellales	Legionellaceae	Unclassified Legionellaceae	Unclassified Legionellaceae	2	1	2	14	9	1	8	3	6	10	23	9
OTU_445709	Proteobacteria	Betaproteobacteria	Burkholderiales	Burkholderiaceae	Pandoraea	Pandoraea thiooxydans	9	6	7	5	2	2	8	1	14	16	27	9
OTU_44574	Proteobacteria	Betaproteobacteria	Nitrosomonadales	Nitrosomonadaceae	Nitrosomonas	Nitrosomonas communis	1	1	1	1	9	10	1	0	0	6	33	227
OTU_44576	Proteobacteria	Betaproteobacteria	Nitrosomonadales	Nitrosomonadaceae	Nitrosomonas	Nitrosomonas halophila	7	5	2	6	0	4	3	3	7	0	18	2
OTU_44577	Proteobacteria	Betaproteobacteria	Nitrosomonadales	Nitrosomonadaceae	Nitrosomonas	Nitrosomonas ureae	1	0	0	1	1	14	0	0	0	0	7	2
OTU_446	Proteobacteria	Gammaproteobacteria	Legionellales	Legionellaceae	Legionella	Legionella pneumophila	5	0	2	12	7	4	4	5	6	4	28	8
OTU_44676	Acidobacteria	Holophagae	Holophagales	Holophagaceae	Geothrix	Geothrix fermentans	7	0	1	0	2	5	1	4	3	5	7	1
OTU_449	Proteobacteria	Gammaproteobacteria	Legionellales	Legionellaceae	Legionella	Legionella hackeliae	1	0	4	10	20	8	52	13	7	3	45	17
OTU_450200	Proteobacteria	Gammaproteobacteria	Legionellales	Legionellaceae	Legionella	Legionella dresdenensis	4	0	3	7	21	12	57	9	14	0	42	13
OTU_450364	Proteobacteria	Gammaproteobacteria	Xanthomonadales	Xanthomonadaceae	Luteimonas	Luteimonas aquatica	23	6	1	5	5	14	19	3	28	9	19	15
OTU_450365	Proteobacteria	Betaproteobacteria	Burkholderiales		Aquabacterium	Aquabacterium fontiphilum	2	1	5	5	3	3	3	5	7	0	6	4
OTU_45067	Proteobacteria	Gammaproteobacteria	Legionellales	Legionellaceae	Legionella	Legionella lansingensis	0	0	0	5	4	3	9	1	4	0	26	12
OTU_45068	Proteobacteria	Gammaproteobacteria	Legionellales	Legionellaceae	Legionella	Legionella londiniensis	2	0	0	1	2	1	3	0	0	0	0	3
OTU_45074	Proteobacteria	Gammaproteobacteria	Legionellales	Legionellaceae	Legionella	Legionella santicrucis	3	1	2	24	12	5	7	7	3	1	17	3
OTU_452	Proteobacteria	Gammaproteobacteria	Legionellales	Legionellaceae	Legionella	Legionella spiritensis	2	2	0	5	6	4	27	2	2	0	11	10
OTU_452637	Verrucomicrobia	Opitutae	Opitutales	Opitutaceae	Opitutus	Opitutus terrae	4	7	4	1	1	6	1	2	6	3	6	2
OTU_453783	Proteobacteria	Gammaproteobacteria	Xanthomonadales	Xanthomonadaceae	Lysobacter	Lysobacter soli	58	11	2	23	12	23	4	23	116	23	116	687
OTU_453817	Proteobacteria	Betaproteobacteria	Burkholderiales	Oxalobacteraceae	Massilia	Massilia aerilata	23	11	36	355	5	19	12	7	32	248	55	8
OTU_453837	Proteobacteria	Gammaproteobacteria	Xanthomonadales	Xanthomonadaceae	Luteimonas	Luteimonas aestuarii	0	0	0	2	1	3	1	0	3	0	0	2
OTU_45393	Proteobacteria	Betaproteobacteria	Nitrosomonadales	Methylophilaceae	Methylophilus	Methylophilus leisingeri	0	3	3	2	1	1	1	1	9	3	19	39
OTU_45610	Proteobacteria	Gammaproteobacteria	Moraxellales	Moraxellaceae	Psychrobacter	Psychrobacter urativorans	0	0	0	0	3	1	18	0	0	0	0	0
OTU_456327	Proteobacteria	Gammaproteobacteria	Xanthomonadales	Xanthomonadaceae	Xanthomonas	Xanthomonas euvesicatoria	10	4	0	2	5	4	0	2	5	1	1	3
OTU_45677	Proteobacteria	Betaproteobacteria	Burkholderiales	Comamonadaceae	Azohydromonas	Azohydromonas lata	24	4	3	9	16	24	12	6	11	4	66	92
OTU_457921	Proteobacteria	Betaproteobacteria	Burkholderiales	Oxalobacteraceae	Massilia	Massilia varians	24	5	1	34	2	8	7	2	11	4	2	0
OTU_457923	Proteobacteria	Betaproteobacteria	Burkholderiales	Oxalobacteraceae	Massilia	Massilia haematophila	15	16	6	39	3	1	1	11	5	5	1	0
OTU_458	Proteobacteria	Gammaproteobacteria	Legionellales	Legionellaceae	Legionella	Legionella rubrilucens	4	1	0	5	5	1	11	1	8	0	11	2
OTU_458836	Proteobacteria	Betaproteobacteria	Burkholderiales	Burkholderiaceae	Paraburkholderia	Paraburkholderia sediminicola	2	0	3	2	0	1	2	3	2	3	3	4
OTU_462367	Bacteroidetes	Chitinophagia	Chitinophagales	Chitinophagaceae	Flavisolibacter	Flavisolibacter ginsengisoli	11	14	17	82	25	34	21	16	28	70	1	11
OTU_465721	Proteobacteria	Gammaproteobacteria	Nevskiales	Steroidobacteraceae	Steroidobacter	Steroidobacter denitrificans	29	11	0	6	31	45	44	3	18	3	61	61
OTU_46677	Proteobacteria	Gammaproteobacteria	Pseudomonadales	Pseudomonadaceae	Pseudomonas	Pseudomonas agarici	6	10	2	26	3	5	6	3	9	10	5	3
OTU_46678	Proteobacteria	Gammaproteobacteria	Pseudomonadales	Pseudomonadaceae	Pseudomonas	Pseudomonas caricapapayae	3	9	0	9	0	3	0	0	1	1	0	0
OTU_46679	Proteobacteria	Gammaproteobacteria	Pseudomonadales	Pseudomonadaceae	Pseudomonas	Pseudomonas mucidolens	1	12	0	11	0	1	4	4	12	1	1	2
OTU_46680	Proteobacteria	Gammaproteobacteria	Pseudomonadales	Pseudomonadaceae	Pseudomonas	Pseudomonas nitroreducens	6	4	1	10	4	15	7	5	3	7	6	26
OTU_467180	Proteobacteria	Betaproteobacteria	Neisseriales	Chromobacteriaceae	Chromobacterium	Chromobacterium aquaticum	0	3	0	1	1	0	3	0	0	0	1	1
OTU_468	Proteobacteria	Gammaproteobacteria	Moraxellales	Moraxellaceae	Unclassified Moraxellaceae	Unclassified Moraxellaceae	2	1	1	1	3	2	3	5	8	1	0	4
OTU_470868	Proteobacteria	Betaproteobacteria	Burkholderiales	Alcaligenaceae	Achromobacter	Achromobacter marplatensis	3	530	6	21	188	151	21	94	145	81	24	23
OTU_470931	Proteobacteria	Gammaproteobacteria	Enterobacterales	Erwiniaceae	Pantoea	Pantoea anthophila	7	2	0	13	1	3	4	2	0	15	0	0
OTU_470934	Proteobacteria	Gammaproteobacteria	Enterobacterales	Erwiniaceae	Pantoea	Pantoea vagans	2	0	4	6	0	0	0	2	2	9	0	0
OTU_471	Proteobacteria	Gammaproteobacteria	Moraxellales	Moraxellaceae	Acinetobacter	Acinetobacter calcoaceticus	0	0	0	16	0	4	0	1	1	0	0	1
OTU_47229	Proteobacteria	Betaproteobacteria	Burkholderiales	Oxalobacteraceae	Massilia	Massilia timonae	522	238	126	919	56	177	35	247	251	243	53	19
OTU_472694	Proteobacteria	Gammaproteobacteria	Enterobacterales	Erwiniaceae	Pantoea	Pantoea brenneri	2	0	0	7	0	2	1	1	0	5	0	0
OTU_473531	Proteobacteria	Gammaproteobacteria	Chromatiales	Chromatiaceae	Nitrosococcus	Nitrosococcus watsonii	3	1	2	3	12	10	5	2	3	1	10	7
OTU_47421	Proteobacteria	Betaproteobacteria	Burkholderiales	Comamonadaceae	Hydrogenophaga	Hydrogenophaga pseudoflava	21	7	1	1	16	11	9	5	20	16	40	69
OTU_475964	Chloroflexi	Caldilineae	Caldilineales	Caldilineaceae	Unclassified Caldilineaceae	Unclassified Caldilineaceae	3	1	0	8	18	25	7	21	1	0	4	14
OTU_47671	Proteobacteria	Betaproteobacteria	Burkholderiales	Burkholderiaceae	Lautropia	Lautropia mirabilis	2	5	0	2	7	5	4	0	6	0	8	6
OTU_47877	Proteobacteria	Gammaproteobacteria	Pseudomonadales	Pseudomonadaceae	Pseudomonas	Pseudomonas amygdali	4	10	1	10	6	8	8	6	3	7	0	3
OTU_47878	Proteobacteria	Gammaproteobacteria	Pseudomonadales	Pseudomonadaceae	Pseudomonas	Pseudomonas azotoformans	4	6	0	23	2	1	1	1	4	6	1	0
OTU_47879	Proteobacteria	Gammaproteobacteria	Pseudomonadales	Pseudomonadaceae	Pseudomonas	Pseudomonas corrugata	2	18	10	68	2	6	7	4	6	27	6	0
OTU_47880	Proteobacteria	Gammaproteobacteria	Pseudomonadales	Pseudomonadaceae	Pseudomonas	Pseudomonas fulva	3	1	6	12	1	6	2	1	7	11	0	0
OTU_47883	Proteobacteria	Gammaproteobacteria	Pseudomonadales	Pseudomonadaceae	Pseudomonas	Pseudomonas synxantha	1	17	1	8	1	0	0	4	3	21	3	1
OTU_47884	Proteobacteria	Gammaproteobacteria	Pseudomonadales	Pseudomonadaceae	Pseudomonas	Pseudomonas taetrolens	2	3	4	7	0	1	0	0	4	2	0	0
OTU_47885	Proteobacteria	Gammaproteobacteria	Pseudomonadales	Pseudomonadaceae	Pseudomonas	Pseudomonas oryzihabitans	5	1	4	7	4	12	3	1	2	3	2	1
OTU_47886	Proteobacteria	Gammaproteobacteria	Pseudomonadales	Pseudomonadaceae	Pseudomonas	Pseudomonas luteola	1	2	1	1	0	3	0	0	2	0	3	0
OTU_47920	Proteobacteria	Betaproteobacteria	Burkholderiales	Comamonadaceae	Acidovorax	Acidovorax delafieldii	18	7	1	21	1	17	7	3	15	8	36	245
OTU_47959	Proteobacteria	Betaproteobacteria	Nitrosomonadales	Thiobacillaceae	Annwoodia	Annwoodia aquaesulis	3	2	0	0	9	8	4	3	2	3	7	10
OTU_47994	Proteobacteria	Betaproteobacteria	Burkholderiales		Leptothrix	Leptothrix mobilis	3	2	0	0	0	1	6	3	9	1	10	3
OTU_480	Proteobacteria	Gammaproteobacteria	Moraxellales	Moraxellaceae	Moraxella	Moraxella catarrhalis	0	2	2	1	1	0	4	1	8	1	6	6
OTU_480473	Proteobacteria	Betaproteobacteria	Burkholderiales	Comamonadaceae	Hydrogenophaga	Hydrogenophaga carboriunda	0	3	1	2	1	0	0	0	3	0	2	1
OTU_481	Proteobacteria	Betaproteobacteria	Neisseriales	Neisseriaceae	Unclassified Neisseriaceae	Unclassified Neisseriaceae	9	3	1	5	10	16	11	3	13	10	21	10
OTU_481366	Proteobacteria	Betaproteobacteria	Burkholderiales	Burkholderiaceae	Limnobacter	Limnobacter litoralis	6	5	1	3	24	6	9	7	53	6	17	26
OTU_481520	Proteobacteria	Gammaproteobacteria	Xanthomonadales	Xanthomonadaceae	Lysobacter	Lysobacter ximonensis	1	0	1	4	2	1	2	1	7	1	4	1
OTU_482957	Proteobacteria	Betaproteobacteria	Burkholderiales	Burkholderiaceae	Burkholderia	Burkholderia lata	8	5	0	6	4	8	7	5	13	8	22	7
OTU_487049	Proteobacteria	Betaproteobacteria	Burkholderiales	Burkholderiaceae	Paraburkholderia	Paraburkholderia rhynchosiae	4	1	5	7	4	4	4	3	1	2	9	5
OTU_48729	Proteobacteria	Gammaproteobacteria	Chromatiales	Chromatiaceae	Rhabdochromatium	Rhabdochromatium marinum	0	0	0	0	5	1	5	0	0	0	0	0
OTU_487318	Proteobacteria	Alphaproteobacteria	Rhodospirillales	Acetobacteraceae	Falsiroseomonas	Falsiroseomonas frigidaquae	0	0	0	0	0	0	5	2	0	0	5	0
OTU_487698	Proteobacteria	Gammaproteobacteria	Xanthomonadales	Xanthomonadaceae	Stenotrophomonas	Stenotrophomonas pavanii	6	2	1	9	4	7	3	30	27	71	3	93
OTU_488446	Proteobacteria	Betaproteobacteria	Burkholderiales	Burkholderiaceae	Burkholderia	Burkholderia latens	4	0	1	4	3	5	0	1	2	2	0	0
OTU_488447	Proteobacteria	Betaproteobacteria	Burkholderiales	Burkholderiaceae	Burkholderia	Burkholderia contaminans	1	1	1	2	1	3	3	2	4	5	14	7
OTU_488485	Proteobacteria	Gammaproteobacteria	Xanthomonadales	Xanthomonadaceae	Luteimonas	Luteimonas marina	1	1	0	1	0	5	2	0	2	0	4	10
OTU_488729	Proteobacteria	Betaproteobacteria	Burkholderiales	Burkholderiaceae	Burkholderia	Burkholderia metallica	0	1	0	5	2	6	2	2	3	0	4	2
OTU_48935	Proteobacteria	Alphaproteobacteria	Sphingomonadales	Sphingomonadaceae	Novosphingobium	Novosphingobium aromaticivorans	0	3	0	4	0	1	0	0	0	1	0	0
OTU_489632	Proteobacteria	Gammaproteobacteria	Pseudomonadales	Pseudomonadaceae	Pseudomonas	Pseudomonas chengduensis	20	17	3	39	5	20	8	3	9	14	2	10
OTU_489703	Proteobacteria	Gammaproteobacteria	Nevskiales	Sinobacteraceae	Solimonas	Solimonas aquatica	0	1	0	0	1	2	1	0	6	1	4	5
OTU_490188	Proteobacteria	Gammaproteobacteria	Nevskiales	Sinobacteraceae	Hydrocarboniphaga	Hydrocarboniphaga daqingensis	1	1	0	5	0	5	4	3	2	1	9	3
OTU_490572	Proteobacteria	Gammaproteobacteria	Xanthomonadales	Rhodanobacteraceae	Rhodanobacter	Rhodanobacter panaciterrae	1	0	2	6	1	1	0	0	1	4	1	1
OTU_491071	Proteobacteria	Betaproteobacteria	Burkholderiales	Burkholderiaceae	Paraburkholderia	Paraburkholderia tuberum	3	0	7	5	1	3	0	0	4	2	4	1
OTU_491072	Proteobacteria	Betaproteobacteria	Burkholderiales	Burkholderiaceae	Paraburkholderia	Paraburkholderia unamae	3	2	1	10	1	2	1	0	4	6	2	3
OTU_494916	Proteobacteria	Gammaproteobacteria	Pseudomonadales	Pseudomonadaceae	Pseudomonas	Pseudomonas brassicacearum	16	77	43	190	7	30	25	29	11	69	0	1
OTU_49546	Bacteroidetes	Flavobacteriia	Flavobacteriales	Flavobacteriaceae	Unclassified Flavobacteriaceae	Unclassified Flavobacteriaceae	0	21	0	1	0	105	0	1	1	0	1	3
OTU_498055	Proteobacteria	Gammaproteobacteria	Xanthomonadales	Xanthomonadaceae	Arenimonas	Arenimonas oryziterrae	25	11	4	22	54	71	30	11	46	16	41	8
OTU_498057	Proteobacteria	Gammaproteobacteria	Xanthomonadales	Xanthomonadaceae	Lysobacter	Lysobacter oryzae	4	4	2	36	10	7	7	0	30	22	78	18
OTU_500610	Proteobacteria	Gammaproteobacteria	Xanthomonadales	Rhodanobacteraceae	Dyella	Dyella marensis	2	0	1	2	3	3	0	0	0	0	0	0
OTU_502331	Bacteroidetes	Sphingobacteriia	Sphingobacteriales	Sphingobacteriaceae	Mucilaginibacter	Mucilaginibacter panaciglaebae	0	2	8	17	0	0	0	0	17	0	0	1
OTU_502333	Proteobacteria	Betaproteobacteria	Burkholderiales	Comamonadaceae	Ramlibacter	Ramlibacter ginsenosidimutans	956	536	706	3913	80	250	153	188	1652	1443	1102	376
OTU_505694	Proteobacteria	Gammaproteobacteria	Chromatiales	Ectothiorhodospiraceae	Ectothiorhodospira	Ectothiorhodospira variabilis	4	1	0	0	4	3	4	2	4	0	8	9
OTU_506	Proteobacteria	Betaproteobacteria	Burkholderiales	Alcaligenaceae	Unclassified Alcaligenaceae	Unclassified Alcaligenaceae	207	391	50	211	420	653	283	148	428	310	649	914
OTU_511108	Proteobacteria	Betaproteobacteria	Burkholderiales	Comamonadaceae	Ottowia	Ottowia pentelensis	4	3	1	1	1	4	0	1	2	2	6	2
OTU_516702	Proteobacteria	Betaproteobacteria	Burkholderiales	Alcaligenaceae	Pigmentiphaga	Pigmentiphaga litoralis	2	4	1	16	0	1	6	2	0	4	17	9
OTU_517011	Proteobacteria	Gammaproteobacteria	Xanthomonadales	Xanthomonadaceae	Stenotrophomonas	Stenotrophomonas chelatiphaga	14	11	7	10	19	20	0	43	25	34	0	1
OTU_518	Proteobacteria	Betaproteobacteria	Burkholderiales	Alcaligenaceae	Bordetella	Bordetella bronchiseptica	4	1	1	4	2	6	1	1	1	1	7	2
OTU_520092	Proteobacteria	Gammaproteobacteria	Xanthomonadales	Rhodanobacteraceae	Tahibacter	Tahibacter aquaticus	1	2	0	1	0	0	2	0	3	0	5	10
OTU_521	Proteobacteria	Betaproteobacteria	Burkholderiales	Alcaligenaceae	Bordetella	Bordetella avium	6	12	1	6	8	20	3	3	3	11	11	13
OTU_522319	Proteobacteria	Gammaproteobacteria	Xanthomonadales	Rhodanobacteraceae	Dyella	Dyella soli	3	0	0	0	3	4	0	2	3	2	4	1
OTU_52441	Proteobacteria	Betaproteobacteria	Nitrosomonadales	Nitrosomonadaceae	Nitrosomonas	Nitrosomonas aestuarii	0	1	0	2	1	4	2	0	1	1	0	4
OTU_52442	Proteobacteria	Betaproteobacteria	Nitrosomonadales	Nitrosomonadaceae	Nitrosomonas	Nitrosomonas nitrosa	0	0	0	2	0	1	0	1	0	0	3	8
OTU_529703	Bacteroidetes	Cytophagia	Cytophagales	Hymenobacteraceae	Adhaeribacter	Adhaeribacter terreus	1	6	0	2	9	28	6	3	0	1	5	1
OTU_529704	Proteobacteria	Gammaproteobacteria	Xanthomonadales	Rhodanobacteraceae	Frateuria	Frateuria terrea	5	3	2	1	6	11	2	2	6	30	6	3
OTU_529810	Proteobacteria	Gammaproteobacteria	Xanthomonadales	Rhodanobacteraceae	Dokdonella	Dokdonella soli	4	2	5	30	16	12	19	1	18	6	35	15
OTU_530564	Planctomycetes	Planctomycetia	Pirellulales	Pirellulaceae	Pirellula	Pirellula staleyi	24	5	1	0	16	22	35	39	12	2	20	7
OTU_53343	Firmicutes	Clostridia	Eubacteriales	Peptococcaceae	Desulforamulus	Desulforamulus aeronauticus	3	0	0	0	5	2	3	4	1	1	1	0
OTU_53398	Proteobacteria	Alphaproteobacteria	Hyphomicrobiales	Hyphomicrobiaceae	Hyphomicrobium	Hyphomicrobium aestuarii	3	0	0	0	0	0	1	1	2	0	6	1
OTU_53407	Proteobacteria	Gammaproteobacteria	Pseudomonadales	Pseudomonadaceae	Pseudomonas	Pseudomonas asplenii	5	9	4	28	2	8	4	5	4	13	2	2
OTU_53408	Proteobacteria	Gammaproteobacteria	Pseudomonadales	Pseudomonadaceae	Pseudomonas	Pseudomonas citronellolis	2	2	0	5	9	3	24	1	0	8	3	15
OTU_53410	Proteobacteria	Gammaproteobacteria	Pseudomonadales	Pseudomonadaceae	Pseudomonas	Pseudomonas ficuserectae	12	16	4	18	0	5	5	10	2	11	0	0
OTU_53412	Proteobacteria	Gammaproteobacteria	Pseudomonadales	Pseudomonadaceae	Pseudomonas	Pseudomonas resinovorans	4	1	0	5	7	3	33	1	0	2	47	425
OTU_53413	Proteobacteria	Gammaproteobacteria	Xanthomonadales	Xanthomonadaceae	Xanthomonas	Xanthomonas axonopodis	17	13	0	2	3	9	6	1	7	2	5	2
OTU_534635	Bacteroidetes	Sphingobacteriia	Sphingobacteriales	Sphingobacteriaceae	Mucilaginibacter	Mucilaginibacter rigui	0	0	3	20	0	0	0	0	0	0	0	0
OTU_536	Proteobacteria	Betaproteobacteria	Neisseriales	Chromobacteriaceae	Chromobacterium	Chromobacterium violaceum	15	10	2	7	10	26	8	8	17	17	43	19
OTU_54067	Proteobacteria	Betaproteobacteria	Burkholderiales		Xylophilus	Xylophilus ampelinus	2	4	0	3	0	3	0	0	2	4	4	0
OTU_543	Proteobacteria	Gammaproteobacteria	Enterobacterales	Enterobacteriaceae	Unclassified Enterobacteriaceae	Unclassified Enterobacteriaceae	2	3	49	5	0	15	0	2	4	116	2	48
OTU_543356	Proteobacteria	Gammaproteobacteria	Xanthomonadales	Xanthomonadaceae	Lysobacter	Lysobacter bugurensis	9	2	2	11	19	12	7	0	16	15	6	37
OTU_543360	Proteobacteria	Gammaproteobacteria	Pseudomonadales	Pseudomonadaceae	Pseudomonas	Pseudomonas cuatrocienegasensis	2	0	0	4	14	4	1	0	1	1	0	0
OTU_543892	Proteobacteria	Betaproteobacteria	Nitrosomonadales	Thiobacillaceae	Thiobacillus	Thiobacillus thiophilus	22	14	2	3	16	25	8	12	10	69	44	13
OTU_544681	Proteobacteria	Betaproteobacteria	Burkholderiales	Comamonadaceae	Limnohabitans	Limnohabitans australis	1	4	1	3	0	2	4	3	6	1	5	4
OTU_544910	Proteobacteria	Betaproteobacteria	Burkholderiales	Oxalobacteraceae	Massilia	Massilia niabensis	726	761	55	424	37	84	88	326	103	156	37	6
OTU_544911	Proteobacteria	Betaproteobacteria	Burkholderiales	Oxalobacteraceae	Massilia	Massilia niastensis	19	11	20	142	6	13	4	0	24	67	6	1
OTU_545536	Proteobacteria	Hydrogenophilalia	Hydrogenophilales	Hydrogenophilaceae	Hydrogenophilus	Hydrogenophilus islandicus	2	3	0	0	2	2	2	3	3	1	11	3
OTU_545537	Proteobacteria	Betaproteobacteria	Burkholderiales		Thiomonas	Thiomonas islandica	2	3	0	1	3	7	5	2	3	5	19	6
OTU_545864	Proteobacteria	Betaproteobacteria	Burkholderiales	Comamonadaceae	Pseudorhodoferax	Pseudorhodoferax soli	130	119	57	106	7	23	14	9	85	9	4	44
OTU_546114	Proteobacteria	Betaproteobacteria	Burkholderiales	Alcaligenaceae	Castellaniella	Castellaniella ginsengisoli	2	2	1	2	0	3	1	0	3	1	5	0
OTU_546892	Proteobacteria	Gammaproteobacteria	Xanthomonadales	Xanthomonadaceae	Lysobacter	Lysobacter xinjiangensis	3	0	1	19	2	2	2	0	4	3	4	0
OTU_547122	Proteobacteria	Gammaproteobacteria	Chromatiales	Ectothiorhodospiraceae	Thioalbus	Thioalbus denitrificans	2	1	0	1	11	4	1	0	1	0	6	0
OTU_549	Proteobacteria	Gammaproteobacteria	Enterobacterales	Erwiniaceae	Pantoea	Pantoea agglomerans	54	30	78	146	1	52	16	54	11	218	1	2
OTU_550983	Bacteroidetes	Chitinophagia	Chitinophagales	Chitinophagaceae	Niastella	Niastella populi	0	1	0	7	0	3	0	1	3	3	0	0
OTU_551760	Proteobacteria	Betaproteobacteria	Rhodocyclales	Rhodocyclaceae	Aromatoleum	Aromatoleum aromaticum	13	13	2	11	29	35	9	12	10	9	74	43
OTU_553	Proteobacteria	Gammaproteobacteria	Enterobacterales	Erwiniaceae	Pantoea	Pantoea ananatis	7	0	1	6	0	3	0	2	2	9	0	0
OTU_553636	Proteobacteria	Gammaproteobacteria	Xanthomonadales	Xanthomonadaceae	Lysobacter	Lysobacter korlensis	13	6	2	16	8	24	56	8	21	39	12	36
OTU_55508	Proteobacteria	Betaproteobacteria	Burkholderiales	Oxalobacteraceae	Janthinobacterium	Janthinobacterium agaricidamnosum	10	5	0	23	5	2	1	5	2	5	5	1
OTU_556533	Proteobacteria	Gammaproteobacteria	Pseudomonadales	Pseudomonadaceae	Pseudomonas	Pseudomonas benzenivorans	1	2	0	2	5	4	0	1	0	6	2	3
OTU_556534	Proteobacteria	Gammaproteobacteria	Pseudomonadales	Pseudomonadaceae	Pseudomonas	Pseudomonas saponiphila	0	1	1	3	0	3	1	1	2	6	1	0
OTU_558537	Proteobacteria	Betaproteobacteria	Burkholderiales	Comamonadaceae	Delftia	Delftia lacustris	19	14	1	11	5	14	10	5	27	3	41	89
OTU_56119	Proteobacteria	Betaproteobacteria	Burkholderiales	Alcaligenaceae	Castellaniella	Castellaniella denitrificans	28	29	2	8	17	32	24	11	25	27	110	32
OTU_563170	Bacteroidetes	Chitinophagia	Chitinophagales	Chitinophagaceae	Ferruginibacter	Ferruginibacter alkalilentus	1	2	4	4	0	3	14	6	5	1	0	0
OTU_563835	Bacteroidetes	Chitinophagia	Chitinophagales	Chitinophagaceae	Unclassified Chitinophagaceae	Unclassified Chitinophagaceae	305	255	153	601	203	363	375	277	417	268	180	81
OTU_564117	Proteobacteria	Gammaproteobacteria	Pseudomonadales	Marinobacteraceae	Marinobacter	Marinobacter antarcticus	0	0	0	1	0	3	2	1	5	0	0	0
OTU_564423	Proteobacteria	Gammaproteobacteria	Pseudomonadales	Pseudomonadaceae	Pseudomonas	Pseudomonas tolaasii	1	1	0	12	0	1	1	0	1	7	0	0
OTU_56448	Proteobacteria	Gammaproteobacteria	Xanthomonadales	Xanthomonadaceae	Xanthomonas	Xanthomonas arboricola	8	2	1	1	2	5	9	0	10	3	9	13
OTU_56455	Proteobacteria	Gammaproteobacteria	Xanthomonadales	Xanthomonadaceae	Xanthomonas	Xanthomonas hyacinthi	20	11	3	6	7	20	9	6	11	9	3	3
OTU_56456	Proteobacteria	Gammaproteobacteria	Xanthomonadales	Xanthomonadaceae	Xanthomonas	Xanthomonas melonis	24	29	1	5	4	12	9	9	5	6	4	4
OTU_56458	Proteobacteria	Gammaproteobacteria	Xanthomonadales	Xanthomonadaceae	Xanthomonas	Xanthomonas sacchari	9	7	0	3	5	9	4	1	15	1	7	3
OTU_56463	Proteobacteria	Gammaproteobacteria	Xanthomonadales	Xanthomonadaceae	Xanthomonas	Xanthomonas codiaei	2	2	0	0	1	4	4	1	2	1	7	3
OTU_568386	Proteobacteria	Gammaproteobacteria	Nevskiales	Sinobacteraceae	Unclassified Sinobacteraceae	Unclassified Sinobacteraceae	212	78	36	51	215	468	81	69	256	43	261	443
OTU_568783	Proteobacteria	Betaproteobacteria	Burkholderiales	Oxalobacteraceae	Herbaspirillum	Herbaspirillum aquaticum	3	2	0	7	1	3	1	2	3	3	1	0
OTU_570279	Bacteroidetes	Chitinophagia	Chitinophagales	Chitinophagaceae	Terrimonas	Terrimonas aquatica	0	0	0	1	0	0	3	0	5	0	3	1
OTU_573737	Proteobacteria	Betaproteobacteria	Burkholderiales	Burkholderiaceae	Pandoraea	Pandoraea oxalativorans	1	0	0	0	1	1	1	0	2	3	4	1
OTU_573739	Proteobacteria	Betaproteobacteria	Burkholderiales	Oxalobacteraceae	Oxalicibacterium	Oxalicibacterium horti	123	74	69	342	162	167	83	43	110	66	97	31
OTU_573741	Proteobacteria	Betaproteobacteria	Burkholderiales	Oxalobacteraceae	Oxalicibacterium	Oxalicibacterium faecigallinarum	85	55	26	152	80	93	33	23	67	67	68	49
OTU_574096	Proteobacteria	Gammaproteobacteria	Enterobacterales	Erwiniaceae	Pantoea	Pantoea allii	43	8	27	72	3	25	12	32	8	102	2	1
OTU_574976	Acidobacteria	Holophagae	Holophagales	Holophagaceae	Unclassified Holophagaceae	Unclassified Holophagaceae	8	6	1	1	5	9	5	9	6	2	2	2
OTU_576611	Proteobacteria	Betaproteobacteria	Burkholderiales	Burkholderiaceae	Polynucleobacter	Polynucleobacter asymbioticus	3	2	0	2	0	3	4	1	5	5	3	6
OTU_578942	Proteobacteria	Gammaproteobacteria	Xanthomonadales	Rhodanobacteraceae	Dokdonella	Dokdonella immobilis	5	3	2	1	159	32	14	0	10	6	20	13
OTU_580332	Proteobacteria	Betaproteobacteria	Nitrosomonadales	Gallionellaceae	Sideroxydans	Sideroxydans lithotrophicus	4	0	0	3	0	9	6	6	3	5	18	6
OTU_583345	Proteobacteria	Betaproteobacteria	Nitrosomonadales	Methylophilaceae	Methylotenera	Methylotenera mobilis	150	102	26	79	74	84	28	79	155	63	5	6
OTU_587753	Proteobacteria	Gammaproteobacteria	Pseudomonadales	Pseudomonadaceae	Pseudomonas	Pseudomonas chlororaphis	31	157	32	318	17	56	46	22	38	33	4	2
OTU_587851	Proteobacteria	Gammaproteobacteria	Pseudomonadales	Pseudomonadaceae	Pseudomonas	Pseudomonas chlororaphis	4	3	0	14	1	3	2	2	3	4	2	1
OTU_590609	Proteobacteria	Gammaproteobacteria	Xanthomonadales	Rhodanobacteraceae	Rhodanobacter	Rhodanobacter soli	0	0	39	47	0	1	0	0	7	26	1	0
OTU_592050	Proteobacteria	Betaproteobacteria	Burkholderiales	Comamonadaceae	Acidovorax	Acidovorax soli	2	1	0	3	0	0	2	1	3	2	5	18
OTU_592361	Proteobacteria	Gammaproteobacteria	Pseudomonadales	Pseudomonadaceae	Pseudomonas	Pseudomonas peli	2	1	0	6	3	2	8	1	2	2	3	7
OTU_59405	Proteobacteria	Betaproteobacteria	Rhodocyclales	Zoogloeaceae	Thauera	Thauera aromatica	2	0	0	0	2	3	3	1	1	0	4	2
OTU_59406	Proteobacteria	Betaproteobacteria	Rhodocyclales	Rhodocyclaceae	Aromatoleum	Aromatoleum evansii	4	3	1	3	7	13	2	4	2	9	8	8
OTU_59803	Proteobacteria	Alphaproteobacteria	Sphingomonadales	Sphingomonadaceae	Sphingomonas	Sphingomonas echinoides	0	0	7	23	0	0	0	0	1	20	0	0
OTU_60036	Proteobacteria	Deltaproteobacteria	Desulfuromonadales	Geobacteraceae	Citrifermentans	Citrifermentans pelophilum	6	1	1	0	1	1	0	5	2	2	2	2
OTU_60547	Proteobacteria	Betaproteobacteria	Burkholderiales	Burkholderiaceae	Caballeronia	Caballeronia glathei	3	6	2	3	4	4	3	3	1	2	22	9
OTU_60548	Proteobacteria	Betaproteobacteria	Burkholderiales	Burkholderiaceae	Paraburkholderia	Paraburkholderia graminis	13	3	697	517	0	4	4	3	109	208	25	7
OTU_60549	Proteobacteria	Betaproteobacteria	Burkholderiales	Burkholderiaceae	Paraburkholderia	Paraburkholderia phenazinium	6	2	1	4	5	1	5	0	4	1	12	6
OTU_60552	Proteobacteria	Betaproteobacteria	Burkholderiales	Burkholderiaceae	Burkholderia	Burkholderia vietnamiensis	3	2	0	6	1	4	0	1	9	4	2	2
OTU_610336	Proteobacteria	Gammaproteobacteria	Xanthomonadales	Xanthomonadaceae	Lysobacter	Lysobacter cookii	3	3	0	21	3	19	16	1	21	17	3	2
OTU_619688	Proteobacteria	Gammaproteobacteria	Xanthomonadales	Xanthomonadaceae	Pseudoxanthomonas	Pseudoxanthomonas jiangsuensis	11	10	0	2	6	7	4	3	20	13	12	265
OTU_624376	Proteobacteria	Betaproteobacteria	Burkholderiales	Burkholderiaceae	Paraburkholderia	Paraburkholderia solisilvae	11	2	3	10	11	38	19	9	10	3	126	33
OTU_624397	Proteobacteria	Gammaproteobacteria	Xanthomonadales	Rhodanobacteraceae	Rhodanobacter	Rhodanobacter rhizosphaerae	0	0	3	6	2	2	0	0	0	13	2	1
OTU_624405	Bacteroidetes	Chitinophagia	Chitinophagales	Chitinophagaceae	Terrimonas	Terrimonas rhizosphaerae	4	2	0	1	4	9	4	0	4	1	0	1
OTU_627669	Proteobacteria	Betaproteobacteria	Burkholderiales	Burkholderiaceae	Paraburkholderia	Paraburkholderia humisilvae	3	2	0	3	6	14	10	5	2	1	50	20
OTU_633153	Proteobacteria	Gammaproteobacteria	Xanthomonadales	Rhodanobacteraceae	Rhodanobacter	Rhodanobacter umsongensis	1	1	10	70	2	2	1	0	3	67	6	1
OTU_633417	Proteobacteria	Gammaproteobacteria	Aeromonadales	Aeromonadaceae	Aeromonas	Aeromonas taiwanensis	0	0	0	0	2	3	2	0	0	0	0	7
OTU_637577	Proteobacteria	Gammaproteobacteria	Xanthomonadales	Rhodanobacteraceae	Luteibacter	Luteibacter jiangsuensis	1	2	391	322	1	3	1	0	127	785	4	3
OTU_638269	Proteobacteria	Gammaproteobacteria	Pseudomonadales	Pseudomonadaceae	Pseudomonas	Pseudomonas urumqiensis	1	0	0	0	15	4	37	0	1	1	1	51
OTU_639200	Proteobacteria	Betaproteobacteria	Burkholderiales		Sphaerotilus	Sphaerotilus natans	0	1	0	1	0	3	0	1	0	0	5	0
OTU_640081	Proteobacteria	Betaproteobacteria	Rhodocyclales	Rhodocyclaceae	Azospira	Azospira oryzae	8	4	1	2	9	12	2	9	3	6	19	8
OTU_640084	Proteobacteria	Betaproteobacteria	Nitrosomonadales	Methylophilaceae	Methylophilus	Methylophilus flavus	0	0	5	0	1	0	0	0	4	0	1	2
OTU_640108	Proteobacteria	Betaproteobacteria	Nitrosomonadales	Methylophilaceae	Methylophilus	Methylophilus luteus	0	0	0	0	0	0	0	0	3	1	2	22
OTU_641702	Proteobacteria	Gammaproteobacteria	Cellvibrionales	Spongiibacteraceae	Zhongshania	Zhongshania antarctica	1	4	0	0	1	4	0	1	2	0	2	0
OTU_641783	Proteobacteria	Gammaproteobacteria	Cellvibrionales	Spongiibacteraceae	Zhongshania	Zhongshania guokunii	0	3	0	0	0	3	0	0	1	0	0	0
OTU_643672	Planctomycetes	Planctomycetia	Isosphaerales	Isosphaeraceae	Singulisphaera	Singulisphaera rosea	4	1	1	5	1	0	14	0	5	4	21	6
OTU_643829	Proteobacteria	Gammaproteobacteria	Xanthomonadales	Xanthomonadaceae	Pseudoxanthomonas	Pseudoxanthomonas icgebensis	3	6	0	2	0	3	5	0	3	1	2	4
OTU_644	Proteobacteria	Gammaproteobacteria	Aeromonadales	Aeromonadaceae	Aeromonas	Aeromonas hydrophila	0	0	0	0	1	5	2	0	0	1	1	12
OTU_644357	Proteobacteria	Gammaproteobacteria	Xanthomonadales	Xanthomonadaceae	Xylella	Xylella fastidiosa	5	5	0	1	1	1	0	0	5	2	3	5
OTU_645597	Proteobacteria	Gammaproteobacteria	Xanthomonadales	Xanthomonadaceae	Luteimonas	Luteimonas terricola	11	8	0	13	15	19	8	1	11	10	8	10
OTU_648894	Proteobacteria	Betaproteobacteria	Burkholderiales	Oxalobacteraceae	Massilia	Massilia jejuensis	80	68	2	53	6	16	7	53	7	12	8	3
OTU_648895	Proteobacteria	Betaproteobacteria	Burkholderiales	Oxalobacteraceae	Massilia	Massilia suwonensis	277	164	51	370	19	33	14	184	89	85	12	4
OTU_65048	Proteobacteria	Betaproteobacteria	Burkholderiales		Mitsuaria	Mitsuaria chitosanitabida	8	9	0	13	2	18	11	6	24	11	67	822
OTU_651740	Proteobacteria	Gammaproteobacteria	Pseudomonadales	Pseudomonadaceae	Pseudomonas	Pseudomonas cedrina	10	41	48	85	6	10	11	4	12	51	3	2
OTU_653931	Proteobacteria	Alphaproteobacteria	Sphingomonadales	Sphingomonadaceae	Sphingomonas	Sphingomonas alpina	0	0	10	28	0	0	0	0	0	2	0	0
OTU_65401	Proteobacteria	Betaproteobacteria	Rhodocyclales	Rhodocyclaceae	Propionivibrio	Propionivibrio pelophilus	0	1	0	10	1	1	2	1	1	1	7	4
OTU_656178	Proteobacteria	Betaproteobacteria	Burkholderiales	Burkholderiaceae	Pandoraea	Pandoraea vervacti	1	0	0	1	0	1	0	0	2	0	3	3
OTU_65655	Proteobacteria	Betaproteobacteria	Burkholderiales	Comamonadaceae	Hydrogenophaga	Hydrogenophaga palleronii	358	127	5	26	407	308	100	95	168	54	50	26
OTU_65656	Proteobacteria	Betaproteobacteria	Burkholderiales	Comamonadaceae	Hydrogenophaga	Hydrogenophaga taeniospiralis	44	19	3	18	14	16	8	5	31	11	25	11
OTU_65657	Proteobacteria	Betaproteobacteria	Burkholderiales	Comamonadaceae	Hydrogenophaga	Hydrogenophaga flava	44	29	7	21	28	41	20	12	50	22	65	40
OTU_657654	Proteobacteria	Gammaproteobacteria	Xanthomonadales	Rhodanobacteraceae	Rhodanobacter	Rhodanobacter caeni	1	0	28	8	0	1	1	0	4	18	2	1
OTU_65786	Proteobacteria	Betaproteobacteria	Burkholderiales	Comamonadaceae	Hydrogenophaga	Hydrogenophaga intermedia	7	4	1	5	1	2	5	2	9	7	23	247
OTU_658225	Proteobacteria	Alphaproteobacteria	Sphingomonadales	Sphingomonadaceae	Sphingomonas	Sphingomonas glacialis	0	0	10	18	0	0	0	0	0	12	0	0
OTU_659251	Proteobacteria	Betaproteobacteria	Burkholderiales	Burkholderiaceae	Cupriavidus	Cupriavidus pampae	9	10	0	3	1	7	3	6	6	1	25	86
OTU_659595	Proteobacteria	Gammaproteobacteria	Xanthomonadales	Rhodanobacteraceae	Chiayiivirga	Chiayiivirga flava	3	0	2	0	4	5	8	2	2	0	6	6
OTU_661481	Bacteroidetes	Chitinophagia	Chitinophagales	Chitinophagaceae	Flavisolibacter	Flavisolibacter ginsenosidimutans	11	13	17	136	15	26	24	14	28	46	4	5
OTU_66270	Proteobacteria	Gammaproteobacteria	Enterobacterales	Erwiniaceae	Pantoea	Pantoea stewartii	4	1	1	11	3	4	0	3	0	6	0	0
OTU_664880	Proteobacteria	Betaproteobacteria	Burkholderiales	Burkholderiaceae	Chitinimonas	Chitinimonas viridis	9	7	0	1	3	5	4	5	4	0	20	3
OTU_666507	Planctomycetes	Phycisphaerae	Phycisphaerales	Phycisphaeraceae	Unclassified Phycisphaeraceae	Unclassified Phycisphaeraceae	117	24	5	5	143	45	86	77	57	5	193	115
OTU_666685	Proteobacteria	Gammaproteobacteria	Xanthomonadales	Rhodanobacteraceae	Rhodanobacter	Rhodanobacter denitrificans	1	0	38	42	4	9	5	1	7	67	9	4
OTU_666702	Proteobacteria	Betaproteobacteria	Burkholderiales	Oxalobacteraceae	Undibacterium	Undibacterium oligocarboniphilum	0	2	0	11	0	2	0	1	4	2	0	0
OTU_66969	Proteobacteria	Gammaproteobacteria	Legionellales	Legionellaceae	Legionella	Legionella waltersii	2	0	0	19	1	2	0	0	6	1	2	3
OTU_670289	Bacteroidetes	Cytophagia	Cytophagales	Hymenobacteraceae	Adhaeribacter	Adhaeribacter aerolatus	1	1	3	2	9	8	2	23	0	0	0	0
OTU_670293	Bacteroidetes	Chitinophagia	Chitinophagales	Chitinophagaceae	Segetibacter	Segetibacter aerophilus	0	1	17	32	0	0	1	4	0	1	0	0
OTU_674054	Proteobacteria	Gammaproteobacteria	Pseudomonadales	Pseudomonadaceae	Pseudomonas	Pseudomonas baetica	14	8	23	83	0	16	10	13	21	53	3	1
OTU_675609	Proteobacteria	Gammaproteobacteria	Nevskiales	Sinobacteraceae	Nevskia	Nevskia terrae	2	0	0	0	3	1	1	1	1	1	5	4
OTU_676599	Proteobacteria	Gammaproteobacteria	Xanthomonadales	Xanthomonadaceae	Stenotrophomonas	Stenotrophomonas panacihumi	1	4	1	1	1	0	1	0	3	2	1	1
OTU_686330	Proteobacteria	Betaproteobacteria	Burkholderiales	Burkholderiaceae	Paraburkholderia	Paraburkholderia silvatlantica	0	0	0	2	1	3	0	0	1	2	7	0
OTU_686800	Proteobacteria	Gammaproteobacteria	Xanthomonadales	Xanthomonadaceae	Lysobacter	Lysobacter ruishenii	10	3	8	98	8	16	22	2	37	25	6	9
OTU_688867	Bacteroidetes	Cytophagia	Cytophagales	Fulvivirgaceae	Ohtaekwangia	Ohtaekwangia koreensis	4	2	0	0	2	5	0	1	3	1	2	1
OTU_688913	Bacteroidetes	Cytophagia	Cytophagales	Fulvivirgaceae	Ohtaekwangia	Ohtaekwangia kribbensis	1	2	0	0	1	4	0	0	5	0	3	0
OTU_68895	Proteobacteria	Betaproteobacteria	Burkholderiales	Burkholderiaceae	Cupriavidus	Cupriavidus basilensis	37	32	0	7	17	22	15	22	23	4	71	396
OTU_69	Proteobacteria	Gammaproteobacteria	Xanthomonadales	Xanthomonadaceae	Lysobacter	Lysobacter enzymogenes	16	9	1	11	1	10	5	1	24	26	9	22
OTU_69219	Proteobacteria	Gammaproteobacteria	Enterobacterales	Enterobacteriaceae	Enterobacter	Enterobacter cloacae	0	0	0	0	0	1	0	0	0	4	0	7
OTU_69280	Proteobacteria	Betaproteobacteria	Burkholderiales	Oxalobacteraceae	Oxalicibacterium	Oxalicibacterium solurbis	90	40	75	392	86	76	47	35	75	70	60	21
OTU_69284	Proteobacteria	Gammaproteobacteria	Xanthomonadales	Xanthomonadaceae	Pseudoxanthomonas	Pseudoxanthomonas japonensis	22	15	1	2	2	11	5	3	9	0	63	53
OTU_69360	Proteobacteria	Gammaproteobacteria	Chromatiales	Chromatiaceae	Thiocapsa	Thiocapsa rosea	0	0	0	0	2	2	1	1	5	0	4	0
OTU_696074	Proteobacteria	Betaproteobacteria	Burkholderiales	Comamonadaceae	Caenimonas	Caenimonas terrae	4	1	1	1	0	3	0	0	1	1	1	0
OTU_698645	Proteobacteria	Gammaproteobacteria	Xanthomonadales	Xanthomonadaceae	Luteimonas	Luteimonas lutimaris	0	0	0	4	0	3	1	0	0	1	1	3
OTU_700598	Bacteroidetes	Chitinophagia	Chitinophagales	Chitinophagaceae	Niastella	Niastella koreensis	3	6	5	4	0	1	4	2	7	13	1	3
OTU_70582	Proteobacteria	Betaproteobacteria	Burkholderiales		Aquabacterium	Aquabacterium citratiphilum	1	2	11	1	1	1	3	2	6	1	3	5
OTU_70584	Proteobacteria	Betaproteobacteria	Burkholderiales		Aquabacterium	Aquabacterium parvum	0	0	0	0	1	0	1	1	1	1	4	4
OTU_70586	Proteobacteria	Betaproteobacteria	Burkholderiales		Aquabacterium	Aquabacterium commune	4	6	11	5	0	21	14	4	33	2	6	3
OTU_70611	Proteobacteria	Gammaproteobacteria	Legionellales	Legionellaceae	Legionella	Legionella taurinensis	1	0	5	11	6	5	5	9	8	2	15	9
OTU_706174	Proteobacteria	Gammaproteobacteria	Xanthomonadales	Xanthomonadaceae	Arenimonas	Arenimonas aquatica	6	8	1	0	17	16	11	1	7	4	20	4
OTU_706570	Proteobacteria	Gammaproteobacteria	Pseudomonadales	Pseudomonadaceae	Pseudomonas	Pseudomonas flexibilis	3	1	0	1	3	0	0	0	0	1	1	6
OTU_70775	Proteobacteria	Gammaproteobacteria	Pseudomonadales	Pseudomonadaceae	Pseudomonas	Pseudomonas plecoglossicida	5	5	2	14	4	5	0	0	2	4	2	107
OTU_708132	Proteobacteria	Oligoflexia	Oligoflexales	Oligoflexaceae	Oligoflexus	Oligoflexus tunisiensis	12	3	0	4	168	34	6	12	2	0	47	47
OTU_708199	Bacteroidetes	Chitinophagia	Chitinophagales	Chitinophagaceae	Flavitalea	Flavitalea gansuensis	24	11	0	5	14	12	19	25	8	1	1	1
OTU_708634	Proteobacteria	Betaproteobacteria	Burkholderiales		Aquabacterium	Aquabacterium limnoticum	4	3	1	3	8	4	1	2	10	1	10	10
OTU_709839	Proteobacteria	Betaproteobacteria	Burkholderiales	Oxalobacteraceae	Noviherbaspirillum	Noviherbaspirillum autotrophicum	76	19	24	286	42	24	17	9	53	12	4	19
OTU_70995	Bacteroidetes	Saprospiria	Saprospirales	Lewinellaceae	Lewinella	Lewinella cohaerens	2	0	0	0	10	2	4	1	0	0	0	1
OTU_70997	Bacteroidetes	Saprospiria	Saprospirales	Lewinellaceae	Flavilitoribacter	Flavilitoribacter nigricans	1	0	0	0	8	7	10	0	5	0	1	0
OTU_712	Proteobacteria	Gammaproteobacteria	Pasteurellales	Pasteurellaceae	Unclassified Pasteurellaceae	Unclassified Pasteurellaceae	0	0	0	3	0	3	4	0	1	1	2	2
OTU_71281	Proteobacteria	Betaproteobacteria	Nitrosomonadales	Nitrosomonadaceae	Nitrosospira	Nitrosospira tenuis	3	2	1	14	8	12	6	2	8	3	14	6
OTU_713586	Proteobacteria	Gammaproteobacteria	Chromatiales	Ectothiorhodospiraceae	Thioalkalivibrio	Thioalkalivibrio thiocyanodenitrificans	0	0	0	0	14	18	3	0	5	1	7	17
OTU_72276	Proteobacteria	Gammaproteobacteria	Chromatiales	Ectothiorhodospiraceae	Unclassified Ectothiorhodospiraceae	Unclassified Ectothiorhodospiraceae	130	45	25	67	310	379	203	43	82	18	247	363
OTU_72556	Proteobacteria	Betaproteobacteria	Burkholderiales	Alcaligenaceae	Achromobacter	Achromobacter piechaudii	1	27	0	3	13	22	1	3	6	22	2	2
OTU_728004	Proteobacteria	Betaproteobacteria	Burkholderiales	Oxalobacteraceae	Glaciimonas	Glaciimonas immobilis	7	5	6	22	8	10	5	4	7	7	7	3
OTU_73030	Proteobacteria	Betaproteobacteria	Rhodocyclales	Azonexaceae	Dechloromonas	Dechloromonas agitata	7	3	0	11	6	5	5	4	3	1	22	6
OTU_732238	Proteobacteria	Gammaproteobacteria	Nevskiales	Steroidobacteraceae	Povalibacter	Povalibacter uvarum	16	4	1	3	17	34	28	18	12	4	63	33
OTU_73779	Proteobacteria	Gammaproteobacteria	Methylococcales	Methylococcaceae	Methylocaldum	Methylocaldum gracile	0	1	0	0	120	87	2	0	2	2	3	0
OTU_73780	Proteobacteria	Gammaproteobacteria	Methylococcales	Methylococcaceae	Methylocaldum	Methylocaldum szegediense	0	1	1	0	13	7	1	0	1	1	2	13
OTU_73781	Proteobacteria	Gammaproteobacteria	Methylococcales	Methylococcaceae	Methylocaldum	Methylocaldum tepidum	0	0	0	0	15	21	1	0	2	0	3	4
OTU_74829	Proteobacteria	Gammaproteobacteria	Pseudomonadales	Pseudomonadaceae	Pseudomonas	Pseudomonas balearica	5	0	0	2	0	13	0	1	1	1	0	10
OTU_75105	Proteobacteria	Betaproteobacteria	Burkholderiales	Burkholderiaceae	Paraburkholderia	Paraburkholderia caribensis	1	1	0	0	2	1	3	1	1	1	6	3
OTU_752605	Proteobacteria	Gammaproteobacteria	Xanthomonadales	Xanthomonadaceae	Pseudoxanthomonas	Pseudoxanthomonas putridarboris	49	67	0	3	13	25	11	12	36	2	50	13
OTU_75310	Proteobacteria	Gammaproteobacteria	Xanthomonadales	Rhodanobacteraceae	Rhodanobacter	Rhodanobacter lindaniclasticus	1	0	0	2	5	4	1	0	2	7	3	3
OTU_755170	Proteobacteria	Betaproteobacteria	Nitrosomonadales	Methylophilaceae	Methylobacillus	Methylobacillus arboreus	1	0	0	1	1	0	0	0	3	8	2	5
OTU_75588	Proteobacteria	Gammaproteobacteria	Pseudomonadales	Pseudomonadaceae	Pseudomonas	Pseudomonas libanensis	9	121	6	38	3	10	0	16	42	73	2	2
OTU_75612	Proteobacteria	Gammaproteobacteria	Pseudomonadales	Pseudomonadaceae	Pseudomonas	Pseudomonas mandelii	9	5	0	9	3	4	10	8	6	11	1	0
OTU_756272	Planctomycetes	Planctomycetia	Planctomycetales	Planctomycetaceae	Rubinisphaera	Rubinisphaera brasiliensis	2	0	0	0	0	0	4	3	2	0	4	2
OTU_75659	Proteobacteria	Betaproteobacteria	Burkholderiales	Oxalobacteraceae	Duganella	Duganella zoogloeoides	3	1	4	18	1	1	1	3	4	5	8	1
OTU_75682	Proteobacteria	Betaproteobacteria	Burkholderiales	Oxalobacteraceae	Unclassified Oxalobacteraceae	Unclassified Oxalobacteraceae	6420	3124	3315	19171	3795	4831	2123	1925	5092	5587	2195	1337
OTU_75697	Proteobacteria	Betaproteobacteria	Burkholderiales	Alcaligenaceae	Castellaniella	Castellaniella defragrans	15	10	3	7	9	23	6	5	10	6	48	17
OTU_75787	Proteobacteria	Betaproteobacteria	Rhodocyclales	Rhodocyclaceae	Unclassified Rhodocyclaceae	Unclassified Rhodocyclaceae	141	92	16	147	115	139	78	71	90	45	400	117
OTU_759929	Proteobacteria	Betaproteobacteria	Burkholderiales		Inhella	Inhella fonticola	1	1	0	1	1	5	0	0	2	3	7	1
OTU_760117	Proteobacteria	Betaproteobacteria	Burkholderiales	Oxalobacteraceae	Massilia	Massilia consociata	14	7	2	49	3	3	2	7	10	10	4	4
OTU_76112	Proteobacteria	Betaproteobacteria	Rhodocyclales	Zoogloeaceae	Thauera	Thauera linaloolentis	2	2	0	1	1	1	2	2	0	0	6	3
OTU_76113	Proteobacteria	Betaproteobacteria	Rhodocyclales	Zoogloeaceae	Thauera	Thauera terpenica	6	5	1	2	2	8	1	2	4	0	15	4
OTU_76114	Proteobacteria	Betaproteobacteria	Rhodocyclales	Rhodocyclaceae	Aromatoleum	Aromatoleum aromaticum	121	61	7	17	139	181	35	73	52	20	356	182
OTU_76115	Proteobacteria	Betaproteobacteria	Rhodocyclales	Rhodocyclaceae	Aromatoleum	Aromatoleum bremense	103	66	3	20	128	172	45	43	68	38	308	139
OTU_76116	Proteobacteria	Betaproteobacteria	Rhodocyclales	Rhodocyclaceae	Aromatoleum	Aromatoleum petrolei	3	6	0	3	5	10	2	2	3	7	14	14
OTU_762967	Proteobacteria	Betaproteobacteria	Burkholderiales	Sutterellaceae	Sutterella	Sutterella parvirubra	0	2	0	2	2	2	1	0	2	1	7	11
OTU_764842	Proteobacteria	Betaproteobacteria	Burkholderiales	Alcaligenaceae	Derxia	Derxia lacustris	3	2	1	2	6	4	2	1	1	1	7	1
OTU_76731	Proteobacteria	Betaproteobacteria	Burkholderiales		Roseateles	Roseateles depolymerans	17	4	1	15	9	15	12	8	29	3	38	42
OTU_76758	Proteobacteria	Gammaproteobacteria	Pseudomonadales	Pseudomonadaceae	Pseudomonas	Pseudomonas orientalis	18	22	53	370	5	5	3	5	25	986	3	4
OTU_76759	Proteobacteria	Gammaproteobacteria	Pseudomonadales	Pseudomonadaceae	Pseudomonas	Pseudomonas monteilii	2	3	1	5	1	0	1	1	0	3	1	17
OTU_76760	Proteobacteria	Gammaproteobacteria	Pseudomonadales	Pseudomonadaceae	Pseudomonas	Pseudomonas rhodesiae	0	6	1	4	1	3	3	0	6	33	0	1
OTU_76761	Proteobacteria	Gammaproteobacteria	Pseudomonadales	Pseudomonadaceae	Pseudomonas	Pseudomonas veronii	14	18	4	87	5	10	8	6	12	145	0	2
OTU_76802	Proteobacteria	Gammaproteobacteria	Xanthomonadales	Xanthomonadaceae	Xanthomonas	Xanthomonas citri	62	37	0	15	8	28	27	11	45	12	31	22
OTU_77298	Proteobacteria	Gammaproteobacteria	Pseudomonadales	Pseudomonadaceae	Pseudomonas	Pseudomonas jessenii	14	11	8	19	3	17	11	18	23	28	38	0
OTU_777	Proteobacteria	Gammaproteobacteria	Legionellales	Coxiellaceae	Coxiella	Coxiella burnetii	0	0	0	2	3	5	0	3	2	1	12	4
OTU_78229	Proteobacteria	Betaproteobacteria	Burkholderiales	Comamonadaceae	Acidovorax	Acidovorax anthurii	2	1	0	5	0	2	2	0	2	1	6	4
OTU_78327	Proteobacteria	Gammaproteobacteria	Pseudomonadales	Pseudomonadaceae	Pseudomonas	Pseudomonas mosselii	3	0	1	2	0	0	0	0	0	1	1	6
OTU_78543	Proteobacteria	Gammaproteobacteria	Pseudomonadales	Pseudomonadaceae	Pseudomonas	Pseudomonas migulae	64	124	27	285	17	71	48	54	48	163	13	4
OTU_78544	Proteobacteria	Gammaproteobacteria	Pseudomonadales	Pseudomonadaceae	Pseudomonas	Pseudomonas gessardii	7	49	4	37	4	7	6	3	7	45	1	2
OTU_796007	Proteobacteria	Betaproteobacteria	Burkholderiales	Oxalobacteraceae	Massilia	Massilia tieshanensis	87	26	150	779	40	88	12	7	96	499	20	34
OTU_796384	Bacteroidetes	Chitinophagia	Chitinophagales	Chitinophagaceae	Flavitalea	Flavitalea populi	19	9	0	5	9	13	14	10	18	7	7	1
OTU_797535	Proteobacteria	Betaproteobacteria	Burkholderiales	Alcaligenaceae	Advenella	Advenella faeciporci	1	1	0	1	0	4	4	0	0	1	2	1
OTU_80679	Proteobacteria	Gammaproteobacteria	Chromatiales	Chromatiaceae	Thioflavicoccus	Thioflavicoccus mobilis	1	0	0	0	2	1	0	2	1	0	5	4
OTU_80746	Proteobacteria	Gammaproteobacteria	Aeromonadales	Aeromonadaceae	Aeromonas	Aeromonas [Haemophilus]_piscium	0	0	0	2	24	42	10	1	0	1	5	3
OTU_80842	Proteobacteria	Betaproteobacteria	Burkholderiales	Oxalobacteraceae	Herbaspirillum	Herbaspirillum rubrisubalbicans	62	12	27	182	62	43	11	17	38	45	17	16
OTU_80864	Proteobacteria	Betaproteobacteria	Burkholderiales	Comamonadaceae	Unclassified Comamonadaceae	Unclassified Comamonadaceae	11037	6812	3285	18118	1948	5600	3087	3797	11785	7339	9124	5459
OTU_80866	Proteobacteria	Betaproteobacteria	Burkholderiales	Comamonadaceae	Delftia	Delftia acidovorans	12	2	1	5	1	5	3	0	4	2	13	18
OTU_80867	Proteobacteria	Betaproteobacteria	Burkholderiales	Comamonadaceae	Acidovorax	Acidovorax avenae	100	66	33	225	15	41	29	37	102	49	61	140
OTU_80868	Proteobacteria	Betaproteobacteria	Burkholderiales	Comamonadaceae	Acidovorax	Acidovorax cattleyae	29	16	6	39	3	11	8	7	13	8	23	20
OTU_80869	Proteobacteria	Betaproteobacteria	Burkholderiales	Comamonadaceae	Acidovorax	Acidovorax citrulli	30	34	3	62	2	20	11	11	34	13	24	23
OTU_80878	Proteobacteria	Betaproteobacteria	Burkholderiales	Comamonadaceae	Acidovorax	Acidovorax temperans	13	13	4	30	4	17	4	3	12	6	27	131
OTU_80879	Proteobacteria	Betaproteobacteria	Burkholderiales	Comamonadaceae	Curvibacter	Curvibacter delicatus	16	18	10	26	2	13	7	2	37	13	19	13
OTU_80881	Proteobacteria	Betaproteobacteria	Burkholderiales	Comamonadaceae	Simplicispira	Simplicispira metamorpha	5	3	1	8	1	5	3	2	9	5	25	3
OTU_80882	Proteobacteria	Betaproteobacteria	Burkholderiales	Comamonadaceae	Simplicispira	Simplicispira psychrophila	2	0	1	3	2	6	8	1	6	1	6	3
OTU_80883	Proteobacteria	Betaproteobacteria	Burkholderiales	Comamonadaceae	Giesbergeria	Giesbergeria sinuosa	11	10	1	12	7	10	6	4	12	3	21	4
OTU_81475	Proteobacteria	Gammaproteobacteria	Xanthomonadales	Rhodanobacteraceae	Frateuria	Frateuria aurantia	11	8	3	4	9	17	8	13	17	104	9	1
OTU_82541	Proteobacteria	Betaproteobacteria	Burkholderiales	Burkholderiaceae	Cupriavidus	Cupriavidus gilardii	8	9	0	1	4	5	2	5	7	3	26	89
OTU_82788	Proteobacteria	Betaproteobacteria	Rhodocyclales	Zoogloeaceae	Thauera	Thauera mechernichensis	19	19	1	2	9	7	3	3	8	8	39	13
OTU_83460	Proteobacteria	Deltaproteobacteria	Myxococcales	Archangiaceae	Stigmatella	Stigmatella erecta	1	0	0	2	0	0	1	2	1	3	6	0
OTU_83615	Proteobacteria	Gammaproteobacteria	Xanthomonadales	Xanthomonadaceae	Luteimonas	Luteimonas mephitis	8	1	0	5	7	11	2	0	3	3	4	15
OTU_83619	Proteobacteria	Gammaproteobacteria	Xanthomonadales	Xanthomonadaceae	Pseudoxanthomonas	Pseudoxanthomonas broegbernensis	4	2	0	6	1	5	1	0	5	2	13	12
OTU_83767	Proteobacteria	Betaproteobacteria	Rhodocyclales	Rhodocyclaceae	Propionivibrio	Propionivibrio dicarboxylicus	1	3	1	4	1	5	2	1	2	1	6	3
OTU_84531	Proteobacteria	Gammaproteobacteria	Xanthomonadales	Xanthomonadaceae	Lysobacter	Lysobacter antibioticus	240	77	9	123	45	63	96	88	351	142	24	17
OTU_84566	Bacteroidetes	Sphingobacteriia	Sphingobacteriales	Sphingobacteriaceae	Unclassified Sphingobacteriaceae	Unclassified Sphingobacteriaceae	4	16	8	37	12	12	6	12	14	0	7	7
OTU_85023	Actinobacteria	Actinomycetia	Micrococcales	Microbacteriaceae	Unclassified Microbacteriaceae	Unclassified Microbacteriaceae	11	2	0	10	1	8	4	1	4	2	2	3
OTU_85698	Proteobacteria	Betaproteobacteria	Burkholderiales	Alcaligenaceae	Achromobacter	Achromobacter xylosoxidans	3	8	0	3	3	8	1	1	7	3	2	19
OTU_85993	Proteobacteria	Hydrogenophilalia	Hydrogenophilales	Hydrogenophilaceae	Hydrogenophilus	Hydrogenophilus hirschii	8	6	0	2	5	12	5	3	1	2	18	6
OTU_86040	Proteobacteria	Gammaproteobacteria	Xanthomonadales	Xanthomonadaceae	Xanthomonas	Xanthomonas citri	15	11	0	5	0	9	3	1	17	1	4	3
OTU_86180	Proteobacteria	Betaproteobacteria	Burkholderiales	Comamonadaceae	Malikia	Malikia spinosa	7	3	1	7	6	9	5	3	3	4	15	13
OTU_86182	Proteobacteria	Betaproteobacteria	Burkholderiales	Comamonadaceae	Curvibacter	Curvibacter lanceolatus	11	10	4	32	0	4	4	4	49	15	6	21
OTU_86183	Proteobacteria	Gammaproteobacteria	Xanthomonadales	Xanthomonadaceae	Unclassified Xanthomonadaceae	Unclassified Xanthomonadaceae	22	18	2	3	3	17	14	6	8	0	8	4
OTU_86185	Proteobacteria	Gammaproteobacteria	Pseudomonadales	Pseudomonadaceae	Pseudomonas	Pseudomonas lundensis	3	7	2	34	0	3	0	0	4	9	0	0
OTU_86189	Proteobacteria	Gammaproteobacteria	Xanthomonadales	Xanthomonadaceae	Stenotrophomonas	Stenotrophomonas [Pseudomonas]_hibiscicola	0	0	0	1	0	0	2	3	7	14	0	20
OTU_86192	Proteobacteria	Gammaproteobacteria	Pseudomonadales	Pseudomonadaceae	Pseudomonas	Pseudomonas chlororaphis	14	32	21	85	6	18	21	22	17	48	3	0
OTU_86265	Proteobacteria	Gammaproteobacteria	Pseudomonadales	Pseudomonadaceae	Pseudomonas	Pseudomonas thivervalensis	22	135	23	196	13	103	36	6	32	24	2	3
OTU_863372	Proteobacteria	Betaproteobacteria	Burkholderiales	Oxalobacteraceae	Herbaspirillum	Herbaspirillum huttiense	22	8	15	43	10	14	5	6	16	11	7	5
OTU_864828	Proteobacteria	Betaproteobacteria	Burkholderiales	Oxalobacteraceae	Massilia	Massilia umbonata	188	106	41	798	53	126	57	31	140	314	115	28
OTU_866564	Proteobacteria	Betaproteobacteria	Burkholderiales	Comamonadaceae	Polaromonas	Polaromonas glacialis	22	1	0	6	15	13	4	1	19	3	5	2
OTU_866565	Proteobacteria	Betaproteobacteria	Burkholderiales	Comamonadaceae	Polaromonas	Polaromonas cryoconiti	47	13	14	54	8	40	36	8	45	11	46	14
OTU_86669	Proteobacteria	Betaproteobacteria	Burkholderiales	Comamonadaceae	Acidovorax	Acidovorax defluvii	4	3	1	1	3	7	3	1	2	2	119	77
OTU_867345	Proteobacteria	Gammaproteobacteria	Chromatiales	Ectothiorhodospiraceae	Ectothiorhodospira	Ectothiorhodospira magna	1	1	0	1	18	5	5	1	0	0	1	3
OTU_86840	Proteobacteria	Gammaproteobacteria	Pseudomonadales	Pseudomonadaceae	Pseudomonas	Pseudomonas cannabina	0	1	0	3	0	0	6	1	1	3	1	0
OTU_869397	Bacteroidetes	Sphingobacteriia	Sphingobacteriales	Sphingobacteriaceae	Mucilaginibacter	Mucilaginibacter soyangensis	0	2	0	17	0	3	0	0	12	0	0	0
OTU_871203	Proteobacteria	Betaproteobacteria	Burkholderiales	Burkholderiaceae	Caballeronia	Caballeronia zhejiangensis	20	8	10	2	13	16	16	12	9	16	55	19
OTU_871742	Proteobacteria	Betaproteobacteria	Burkholderiales	Oxalobacteraceae	Massilia	Massilia flava	11	5	2	19	0	10	1	0	8	25	3	2
OTU_882378	Proteobacteria	Betaproteobacteria	Burkholderiales	Burkholderiaceae	Mycetohabitans	Mycetohabitans rhizoxinica	21	9	29	29	17	23	25	16	26	66	115	66
OTU_886293	Planctomycetes	Planctomycetia	Isosphaerales	Isosphaeraceae	Singulisphaera	Singulisphaera acidiphila	2	2	4	20	2	4	3	23	45	42	16	7
OTU_89	Proteobacteria	Betaproteobacteria	Burkholderiales		Leptothrix	Leptothrix discophora	2	0	0	0	1	5	1	1	2	0	3	2
OTU_890055	Bacteroidetes	Cytophagia	Cytophagales	Hymenobacteraceae	Pontibacter	Pontibacter populi	2	9	0	1	2	3	0	7	0	0	0	1
OTU_89065	Proteobacteria	Gammaproteobacteria	Pseudomonadales	Pseudomonadaceae	Pseudomonas	Pseudomonas abietaniphila	3	0	2	10	0	2	1	0	0	136	2	0
OTU_90627	Proteobacteria	Betaproteobacteria	Nitrosomonadales	Gallionellaceae	Unclassified Gallionellaceae	Unclassified Gallionellaceae	18	5	2	10	8	10	14	41	10	7	26	10
OTU_913108	Chloroflexi	Anaerolineae	Aggregatilineales	Aggregatilineaceae	Aggregatilinea	Aggregatilinea lenta	4	1	0	2	5	1	1	2	2	9	0	2
OTU_913325	Proteobacteria	Gammaproteobacteria	Xanthomonadales	Xanthomonadaceae	Lysobacter	Lysobacter arseniciresistens	10	1	1	14	18	11	7	1	5	10	3	8
OTU_913761	Proteobacteria	Betaproteobacteria	Burkholderiales	Comamonadaceae	Variovorax	Variovorax defluvii	278	125	60	262	36	107	66	94	254	88	316	495
OTU_917	Proteobacteria	Betaproteobacteria	Nitrosomonadales	Nitrosomonadaceae	Nitrosomonas	Nitrosomonas marina	2	1	0	2	0	5	0	0	0	0	4	5
OTU_91822	Proteobacteria	Gammaproteobacteria	Legionellales	Legionellaceae	Legionella	Legionella beliardensis	1	1	0	13	1	1	6	10	3	0	15	6
OTU_91823	Proteobacteria	Gammaproteobacteria	Legionellales	Legionellaceae	Legionella	Legionella gresilensis	0	1	1	21	0	1	1	9	2	0	3	2
OTU_91892	Proteobacteria	Gammaproteobacteria	Legionellales	Legionellaceae	Legionella	Legionella pneumophila	4	1	2	4	4	5	5	10	2	0	25	16
OTU_920	Proteobacteria	Acidithiobacillia	Acidithiobacillales	Acidithiobacillaceae	Acidithiobacillus	Acidithiobacillus ferrooxidans	3	1	0	0	2	3	1	2	1	1	2	1
OTU_92003	Proteobacteria	Betaproteobacteria	Rhodocyclales	Rhodocyclaceae	Aromatoleum	Aromatoleum toluclasticum	10	6	0	2	9	9	6	8	6	6	22	10
OTU_92645	Proteobacteria	Betaproteobacteria	Burkholderiales	Oxalobacteraceae	Herbaspirillum	Herbaspirillum frisingense	19	10	6	62	11	11	2	7	13	18	9	8
OTU_926550	Chloroflexi	Caldilineae	Caldilineales	Caldilineaceae	Caldilinea	Caldilinea aerophila	1	1	0	0	2	5	1	3	1	0	2	1
OTU_930166	Proteobacteria	Gammaproteobacteria	Pseudomonadales	Pseudomonadaceae	Pseudomonas	Pseudomonas brassicacearum	4	69	57	401	5	33	15	3	14	53	1	3
OTU_930171	Actinobacteria	Actinomycetia	Micrococcales	Micrococcaceae	Pseudarthrobacter	Pseudarthrobacter phenanthrenivorans	2	11	2	30	25	17	4	7	3	6	5	1
OTU_930806	Proteobacteria	Gammaproteobacteria	Cellvibrionales	Halieaceae	Halioglobus	Halioglobus pacificus	1	1	1	0	0	4	3	3	3	0	0	1
OTU_931	Proteobacteria	Betaproteobacteria	Nitrosomonadales	Thiobacillaceae	Thiobacillus	Thiobacillus thioparus	9	14	3	7	9	24	22	10	17	129	65	17
OTU_93218	Proteobacteria	Betaproteobacteria	Burkholderiales	Burkholderiaceae	Pandoraea	Pandoraea apista	21	7	0	12	8	15	12	9	14	6	48	12
OTU_93219	Proteobacteria	Betaproteobacteria	Burkholderiales	Burkholderiaceae	Pandoraea	Pandoraea norimbergensis	3	1	0	5	0	1	4	1	2	3	4	5
OTU_93220	Proteobacteria	Betaproteobacteria	Burkholderiales	Burkholderiaceae	Pandoraea	Pandoraea pnomenusa	5	2	0	3	1	6	1	1	9	2	20	8
OTU_93221	Proteobacteria	Betaproteobacteria	Burkholderiales	Burkholderiaceae	Pandoraea	Pandoraea pulmonicola	7	6	3	11	4	10	1	0	10	7	28	10
OTU_93222	Proteobacteria	Betaproteobacteria	Burkholderiales	Burkholderiaceae	Pandoraea	Pandoraea sputorum	4	3	12	23	4	6	13	12	15	8	51	31
OTU_933080	Proteobacteria	Betaproteobacteria	Burkholderiales	Oxalobacteraceae	Oxalobacter	Oxalobacter vibrioformis	2	0	1	9	3	2	2	0	0	0	1	0
OTU_940145	Bacteroidetes	Chitinophagia	Chitinophagales	Chitinophagaceae	Flavisolibacter	Flavisolibacter rigui	12	13	6	33	4	13	5	15	27	3	4	2
OTU_94132	Proteobacteria	Betaproteobacteria	Burkholderiales	Comamonadaceae	Ramlibacter	Ramlibacter tataouinensis	12	7	1	36	7	11	4	0	9	15	10	4
OTU_942865	Proteobacteria	Betaproteobacteria	Burkholderiales	Burkholderiaceae	Cupriavidus	Cupriavidus plantarum	24	12	1	7	18	23	16	17	41	4	96	144
OTU_942866	Proteobacteria	Betaproteobacteria	Burkholderiales	Burkholderiaceae	Cupriavidus	Cupriavidus alkaliphilus	34	16	2	21	46	46	19	11	30	7	244	440
OTU_945844	Proteobacteria	Betaproteobacteria	Burkholderiales	Oxalobacteraceae	Massilia	Massilia oculi	34	17	3	67	9	11	11	5	21	20	20	2
OTU_94624	Proteobacteria	Betaproteobacteria	Burkholderiales	Alcaligenaceae	Bordetella	Bordetella petrii	1	6	0	6	12	18	7	4	7	9	29	44
OTU_946333	Proteobacteria	Betaproteobacteria	Burkholderiales		Rhizobacter	Rhizobacter gummiphilus	227	41	3	31	57	318	29	59	125	22	22	14
OTU_948106	Proteobacteria	Betaproteobacteria	Burkholderiales	Burkholderiaceae	Paraburkholderia	Paraburkholderia dilworthii	7	6	3	13	9	9	10	12	11	5	39	14
OTU_95300	Proteobacteria	Gammaproteobacteria	Pseudomonadales	Pseudomonadaceae	Pseudomonas	Pseudomonas vancouverensis	11	12	16	47	2	12	5	4	13	27	11	0
OTU_95301	Proteobacteria	Gammaproteobacteria	Pseudomonadales	Pseudomonadaceae	Pseudomonas	Pseudomonas multiresinivorans	2	3	0	13	11	7	13	3	1	3	4	13
OTU_95485	Proteobacteria	Betaproteobacteria	Burkholderiales	Burkholderiaceae	Burkholderia	Burkholderia stabilis	5	1	1	3	1	2	5	2	2	5	13	4
OTU_96228	Proteobacteria	Gammaproteobacteria	Legionellales	Legionellaceae	Legionella	Legionella drozanskii	1	0	0	8	3	2	4	1	2	2	4	1
OTU_96229	Proteobacteria	Gammaproteobacteria	Legionellales	Legionellaceae	Legionella	Legionella rowbothamii	0	1	1	1	1	0	3	0	0	0	4	0
OTU_96230	Proteobacteria	Gammaproteobacteria	Legionellales	Legionellaceae	Legionella	Legionella fallonii	0	0	22	17	12	4	2	2	2	0	10	1
OTU_96232	Proteobacteria	Gammaproteobacteria	Legionellales	Legionellaceae	Legionella	Legionella lytica	1	0	3	45	19	8	17	1	8	1	17	6
OTU_96344	Proteobacteria	Betaproteobacteria	Burkholderiales	Burkholderiaceae	Cupriavidus	Cupriavidus oxalaticus	6	4	0	6	6	6	6	2	5	0	25	476
OTU_964	Proteobacteria	Betaproteobacteria	Burkholderiales	Oxalobacteraceae	Herbaspirillum	Herbaspirillum seropedicae	211	59	113	515	233	209	37	41	114	242	34	63
OTU_96563	Proteobacteria	Gammaproteobacteria	Pseudomonadales	Pseudomonadaceae	Pseudomonas	Pseudomonas stutzeri	87	1	1	7	13	106	0	0	3	5	4	7
OTU_96773	Proteobacteria	Betaproteobacteria	Rhodocyclales	Zoogloeaceae	Thauera	Thauera chlorobenzoica	0	1	0	0	2	2	0	0	0	3	7	2
OTU_977880	Proteobacteria	Betaproteobacteria	Burkholderiales	Burkholderiaceae	Cupriavidus	Cupriavidus taiwanensis	114	60	4	52	73	140	96	60	121	45	495	2229
OTU_983594	Proteobacteria	Betaproteobacteria	Burkholderiales	Burkholderiaceae	Burkholderia	Burkholderia cepacia	2	0	0	0	0	4	3	1	1	2	6	2
OTU_984307	Proteobacteria	Betaproteobacteria	Burkholderiales	Burkholderiaceae	Paraburkholderia	Paraburkholderia kururiensis	0	0	3	3	0	2	6	2	3	7	32	9
OTU_985012	Proteobacteria	Gammaproteobacteria	Xanthomonadales	Xanthomonadaceae	Luteimonas	Luteimonas cucumeris	30	19	1	9	11	21	13	12	16	14	7	10
OTU_985250	Proteobacteria	Gammaproteobacteria	Nevskiales	Sinobacteraceae	Sinimarinibacterium	Sinimarinibacterium flocculans	2	1	0	0	1	0	1	0	2	1	5	3
OTU_995019	Proteobacteria	Betaproteobacteria	Burkholderiales	Sutterellaceae	Unclassified Sutterellaceae	Unclassified Sutterellaceae	1	2	1	1	0	3	5	1	3	3	11	12
OTU_999386	Proteobacteria	Betaproteobacteria	Burkholderiales	Comamonadaceae	Acidovorax	Acidovorax radicis	18	13	3	23	3	38	6	4	15	9	31	93

## Sheet: Supplementary Table 2
TABLE S2. Bacterial genera and families found to be more abundant in wheat rhizosphere than in non-wheat soils.
Genus	Log2(Fold Change)	p-value	q-value (Benjamini-Yuketieli correction)
Methylotenera	4.13795	1.37506e-06	0.00300588
Pantoea	4.24577	5.16314e-06	0.00564332
Rhodoferax	2.51517	1.82029e-05	0.00994789
Arthrobacter	2.02817	2.84311e-05	0.0107663
Flavitalea	2.50812	9.48309e-05	0.0172796
Gimesia	1.98705	0.000119079	0.0181908
Herminiimonas	2.15325	0.000184348	0.0223881
Pseudarthrobacter	2.25521	0.000164029	0.0223881
Janthinobacterium	2.5075	0.000234195	0.0255976
Massilia	2.32509	0.000231538	0.0255976
Glaciimonas	1.47806	0.000267733	0.0278698
Oxalicibacterium	1.55582	0.000345466	0.0314662
Duganella	1.69043	0.000539084	0.0368262
Cellvibrio	1.37531	0.000607127	0.0390347
Nitrincola	3.09362	0.000828433	0.0489448
Family	Log2(Fold Change)	p-value	q-value (Benjamini-Yuketieli correction)
Unclassified Chitinophagaceae	1.99447	9.27522e-06	0.00675855
Unclassified Gemmatimonadaceae	2.44012	2.95506e-05	0.0107663
Unclassified Holophagaceae	1.78464	0.000311117	0.0309138
Unclassified Oceanospirillaceae	1.86108	7.68258e-05	0.0172796
Unclassified Opitutaceae	1.03866	0.000507674	0.0368262
Unclassified Oxalobacteraceae	1.90443	5.00093e-05	0.014249

## Sheet: Supplementary Table 3
TABLE S3.	Turkish wheat rhizosphere core microbiome, including OTUs retrieved (3 or more reads) from all 10 sampling sites, ordered by relative abundance.
OTU IDs	Class	Order	Family	Genus	Species Assignment	Relative Abundance (%)	Per sample read counts
							Ank1	Ank2	Diy1	Diy2	Kon1	Kon2	Siv1	Siv2	Tek1	Tek2
OTU_1743261	Gammaproteobacteria	Xanthomonadales	Xanthomonadaceae	Lysobacter	Lysobacter terricola	4.45165	1494	1007	1400	14446	328	382	35	253	6838	2324
OTU_1926872	Betaproteobacteria	Burkholderiales	Comamonadaceae	Ramlibacter	Ramlibacter monticola	3.26186	2265	2160	1824	7498	224	560	111	237	2475	3534
OTU_365046	Betaproteobacteria	Burkholderiales	Comamonadaceae	Ramlibacter	Ramlibacter tataouinensis	1.61422	1732	1027	707	3188	362	654	270	275	1113	1009
OTU_502333	Betaproteobacteria	Burkholderiales	Comamonadaceae	Ramlibacter	Ramlibacter ginsenosidimutans	1.54239	956	536	706	3913	80	250	153	188	1652	1443
OTU_1321610	Betaproteobacteria	Burkholderiales	Comamonadaceae	Variovorax	Variovorax paradoxus	1.33111	557	1432	412	2295	113	473	341	235	1698	968
OTU_1231	Betaproteobacteria	Nitrosomonadales	Nitrosomonadaceae	Nitrosospira	Nitrosospira multiformis	1.26115	396	277	395	2159	970	1124	494	548	1031	682
OTU_128785	Gammaproteobacteria	Xanthomonadales	Xanthomonadaceae	Pseudoxanthomonas	Pseudoxanthomonas mexicana	1.04877	2116	1914	6	14	211	825	425	608	593	4
OTU_2495579	Betaproteobacteria	Burkholderiales	Oxalobacteraceae	Massilia	Massilia atriviolacea	1.02987	1190	620	166	1425	229	445	408	490	656	966
OTU_363844	Betaproteobacteria	Burkholderiales	Comamonadaceae	Variovorax	Variovorax ginsengisoli	0.954761	658	675	443	1698	89	298	400	229	1381	243
OTU_443615	Gammaproteobacteria	Xanthomonadales	Xanthomonadaceae	Pseudoxanthomonas	Pseudoxanthomonas sacheonensis	0.936021	663	863	29	437	150	385	1540	562	1347	18
OTU_2675101	Gammaproteobacteria	Xanthomonadales	Xanthomonadaceae	Lysobacter	Lysobacter caseinilyticus	0.9076	784	194	201	1472	282	551	468	82	1238	540
OTU_380628	Gammaproteobacteria	Xanthomonadales	Xanthomonadaceae	Lysobacter	Lysobacter niabensis	0.856536	124	55	49	820	90	186	121	93	775	3172
OTU_1886785	Betaproteobacteria	Burkholderiales	Oxalobacteraceae	Massilia	Massilia agri	0.843106	861	398	192	2257	224	339	64	211	451	402
OTU_1300345	Gammaproteobacteria	Xanthomonadales	Xanthomonadaceae	Lysobacter	Lysobacter dokdonensis	0.779549	417	105	609	1168	119	250	351	106	1091	776
OTU_2039631	Betaproteobacteria	Burkholderiales	Comamonadaceae	Ramlibacter	Ramlibacter alkalitolerans	0.70553	751	650	316	1468	89	221	81	77	440	425
OTU_1141883	Betaproteobacteria	Burkholderiales	Oxalobacteraceae	Massilia	Massilia putida	0.696004	78	56	256	2386	31	139	20	17	160	1314
OTU_1064518	Betaproteobacteria	Burkholderiales	Oxalobacteraceae	Noviherbaspirillum	Noviherbaspirillum soli	0.689133	309	159	288	1647	388	357	66	130	339	730
OTU_363847	Gammaproteobacteria	Xanthomonadales	Xanthomonadaceae	Lysobacter	Lysobacter ginsengisoli	0.603557	67	21	241	813	20	56	104	26	777	1740
OTU_132476	Gammaproteobacteria	Pseudomonadales	Pseudomonadaceae	Pseudomonas	Pseudomonas kilonensis	0.5945	70	893	564	1284	69	269	157	65	116	320
OTU_431677	Betaproteobacteria	Burkholderiales	Rhizobacter	Rhizobacter	Rhizobacter dauci	0.570451	750	263	69	182	165	950	218	283	712	61
OTU_1064517	Betaproteobacteria	Burkholderiales	Oxalobacteraceae	Noviherbaspirillum	Noviherbaspirillum aurantiacum	0.531255	317	115	435	1191	324	258	64	102	273	323
OTU_1052258	Gammaproteobacteria	Xanthomonadales	Xanthomonadaceae	Arenimonas	Arenimonas daechungensis	0.527039	261	72	44	221	594	693	569	210	425	286
OTU_1035707	Betaproteobacteria	Burkholderiales	Oxalobacteraceae	Massilia	Massilia namucuonensis	0.480972	466	249	51	611	87	232	52	58	329	945
OTU_104087	Gammaproteobacteria	Pseudomonadales	Pseudomonadaceae	Pseudomonas	Pseudomonas frederiksbergensis	0.446617	420	689	60	485	32	122	177	430	101	344
OTU_47229	Betaproteobacteria	Burkholderiales	Oxalobacteraceae	Massilia	Massilia timonae	0.439433	522	238	126	919	56	177	35	247	251	243
OTU_442526	Betaproteobacteria	Burkholderiales	Oxalobacteraceae	Massilia	Massilia brevitalea	0.435529	814	428	78	580	43	130	63	303	116	234
OTU_544910	Betaproteobacteria	Burkholderiales	Oxalobacteraceae	Massilia	Massilia niabensis	0.431001	726	761	55	424	37	84	88	326	103	156
OTU_1095769	Betaproteobacteria	Burkholderiales	Oxalobacteraceae	Noviherbaspirillum	Noviherbaspirillum massiliense	0.41273	444	86	233	720	391	271	50	115	182	151
OTU_373040	Betaproteobacteria	Burkholderiales	Oxalobacteraceae	Massilia	Massilia aurea	0.390087	455	299	66	583	62	176	89	87	245	436
OTU_1781165	Gammaproteobacteria	Xanthomonadales	Xanthomonadaceae	Lysobacter	Lysobacter rhizophilus	0.372285	234	192	26	578	295	427	18	9	532	73
OTU_1321609	Betaproteobacteria	Burkholderiales	Comamonadaceae	Variovorax	Variovorax boronicumulans	0.350422	100	219	100	717	63	169	89	227	491	69
OTU_376815	Betaproteobacteria	Burkholderiales	Comamonadaceae	Variovorax	Variovorax soli	0.318878	265	151	141	407	48	312	90	112	370	146
OTU_1854499	Betaproteobacteria	Burkholderiales	Oxalobacteraceae	Noviherbaspirillum	Noviherbaspirillum agri	0.314818	231	68	97	342	546	429	18	31	207	47
OTU_216778	Gammaproteobacteria	Xanthomonadales	Xanthomonadaceae	Stenotrophomonas	Stenotrophomonas rhizophila	0.304668	395	419	89	447	58	136	82	94	197	34
OTU_864828	Betaproteobacteria	Burkholderiales	Oxalobacteraceae	Massilia	Massilia umbonata	0.28952	188	106	41	798	53	126	57	31	140	314
OTU_796007	Betaproteobacteria	Burkholderiales	Oxalobacteraceae	Massilia	Massilia tieshanensis	0.278589	87	26	150	779	40	88	12	7	96	499
OTU_964	Betaproteobacteria	Burkholderiales	Oxalobacteraceae	Herbaspirillum	Herbaspirillum seropedicae	0.277027	211	59	113	515	233	209	37	41	114	242
OTU_338969	Betaproteobacteria	Burkholderiales	Comamonadaceae	Rhodoferax	Rhodoferax ferrireducens	0.270469	383	133	38	190	31	204	72	363	235	83
OTU_1772194	Betaproteobacteria	Burkholderiales	Oxalobacteraceae	Massilia	Massilia pinisoli	0.269063	31	21	154	977	14	57	11	10	42	406
OTU_1055487	Betaproteobacteria	Nitrosomonadales	Methylophilaceae	Methylotenera	Methylotenera versatilis	0.268751	214	225	120	233	142	170	71	154	224	168
OTU_1353890	Betaproteobacteria	Burkholderiales	Alcaligenaceae	Achromobacter	Achromobacter kerstersii	0.266096	3	261	35	9	169	531	7	111	129	449
OTU_1164594	Betaproteobacteria	Burkholderiales	Oxalobacteraceae	Massilia	Massilia yuzhufengensis	0.258757	371	220	26	619	29	66	37	64	114	111
OTU_1064516	Betaproteobacteria	Burkholderiales	Oxalobacteraceae	Noviherbaspirillum	Noviherbaspirillum canariense	0.258132	95	34	150	574	77	49	20	24	145	485
OTU_65655	Betaproteobacteria	Burkholderiales	Comamonadaceae	Hydrogenophaga	Hydrogenophaga palleronii	0.257351	358	127	5	26	407	308	100	95	168	54
OTU_1836198	Betaproteobacteria	Burkholderiales	Comamonadaceae	Variovorax	Variovorax ureilyticus	0.235645	306	138	80	301	36	104	64	121	237	122
OTU_76758	Gammaproteobacteria	Pseudomonadales	Pseudomonadaceae	Pseudomonas	Pseudomonas orientalis	0.23299	18	22	53	370	5	5	3	5	25	986
OTU_321983	Betaproteobacteria	Burkholderiales	Oxalobacteraceae	Massilia	Massilia albidiflava	0.224089	134	76	75	509	27	128	28	19	193	246
OTU_163011	Gammaproteobacteria	Pseudomonadales	Pseudomonadaceae	Pseudomonas	Pseudomonas lini	0.222371	71	152	133	521	36	106	74	96	95	140
OTU_913761	Betaproteobacteria	Burkholderiales	Comamonadaceae	Variovorax	Variovorax defluvii	0.213939	278	125	60	262	36	107	66	94	254	88
OTU_648895	Betaproteobacteria	Burkholderiales	Oxalobacteraceae	Massilia	Massilia suwonensis	0.200821	277	164	51	370	19	33	14	184	89	85
OTU_266264	Betaproteobacteria	Burkholderiales	Burkholderiaceae	Cupriavidus	Cupriavidus metallidurans	0.200353	256	128	11	57	162	206	124	168	143	28
OTU_266122	Gammaproteobacteria	Xanthomonadales	Xanthomonadaceae	Lysobacter	Lysobacter koreensis	0.199416	41	27	10	104	44	115	501	106	155	174
OTU_1119528	Betaproteobacteria	Nitrosomonadales	Sterolibacteriaceae	Methyloversatilis	Methyloversatilis discipulorum	0.197854	199	149	35	51	110	208	147	92	159	117
OTU_470868	Betaproteobacteria	Burkholderiales	Alcaligenaceae	Achromobacter	Achromobacter marplatensis	0.193638	3	530	6	21	188	151	21	94	145	81
OTU_573739	Betaproteobacteria	Burkholderiales	Oxalobacteraceae	Oxalicibacterium	Oxalicibacterium horti	0.193482	123	74	69	342	162	167	83	43	110	66
OTU_84531	Gammaproteobacteria	Xanthomonadales	Xanthomonadaceae	Lysobacter	Lysobacter antibioticus	0.192701	240	77	9	123	45	63	96	88	351	142
OTU_435289	Gammaproteobacteria	Xanthomonadales	Xanthomonadaceae	Lysobacter	Lysobacter spongiicola	0.188485	121	10	93	266	47	95	104	128	85	258
OTU_930166	Gammaproteobacteria	Pseudomonadales	Pseudomonadaceae	Pseudomonas	Pseudomonas brassicacearum	0.17974	20	146	100	591	12	63	40	32	25	122
OTU_391358	Betaproteobacteria	Burkholderiales	Comamonadaceae	Caldimonas	Caldimonas hydrothermale	0.177554	177	133	19	98	114	146	106	97	190	57
OTU_1811226	Betaproteobacteria	Burkholderiales	Oxalobacteraceae	Massilia	Massilia agilis	0.169746	80	43	70	411	14	51	7	18	55	338
OTU_377616	Gammaproteobacteria	Xanthomonadales	Xanthomonadaceae	Pseudoxanthomonas	Pseudoxanthomonas yeongjuensis	0.167716	70	78	7	156	27	51	358	25	297	5
OTU_587753	Gammaproteobacteria	Pseudomonadales	Pseudomonadaceae	Pseudomonas	Pseudomonas chlororaphis	0.167091	49	192	53	417	24	77	69	46	58	85
OTU_321662	Gammaproteobacteria	Pseudomonadales	Pseudomonadaceae	Pseudomonas	Pseudomonas moraviensis	0.154754	55	23	230	193	19	66	42	68	138	157
OTU_69280	Betaproteobacteria	Burkholderiales	Oxalobacteraceae	Oxalicibacterium	Oxalicibacterium solurbis	0.153973	90	40	75	392	86	76	47	35	75	70
OTU_1224511	Betaproteobacteria	Burkholderiales	Oxalobacteraceae	Noviherbaspirillum	Noviherbaspirillum suwonense	0.149757	101	38	96	359	68	72	40	52	44	89
OTU_1781167	Betaproteobacteria	Burkholderiales	Comamonadaceae	Ramlibacter	Ramlibacter rhizophilus	0.14476	104	92	33	285	28	74	83	28	124	76
OTU_946333	Betaproteobacteria	Burkholderiales	Rhizobacter	Rhizobacter	Rhizobacter gummiphilus	0.142418	227	41	3	31	57	318	29	59	125	22
OTU_78543	Gammaproteobacteria	Pseudomonadales	Pseudomonadaceae	Pseudomonas	Pseudomonas migulae	0.1407	64	124	27	285	17	71	48	54	48	163
OTU_310767	Betaproteobacteria	Rhodocyclales	Zoogloeaceae	Zoogloea	Zoogloea oryzae	0.137733	164	79	8	21	149	193	94	87	60	27
OTU_76114	Betaproteobacteria	Rhodocyclales	Rhodocyclaceae	Aromatoleum	Aromatoleum aromaticum	0.13258	134	74	9	28	168	216	44	85	62	29
OTU_583345	Betaproteobacteria	Nitrosomonadales	Methylophilaceae	Methylotenera	Methylotenera mobilis	0.131174	150	102	26	79	74	84	28	79	155	63
OTU_392597	Betaproteobacteria	Burkholderiales	Sphaerotilaceae	Piscinibacter	Piscinibacter aquaticus	0.126021	84	70	55	84	70	72	49	65	170	88
OTU_1792846	Gammaproteobacteria	Xanthomonadales	Xanthomonadaceae	Lysobacter	Lysobacter firmicutimachus	0.123835	102	38	18	119	23	54	64	25	192	158
OTU_363843	Betaproteobacteria	Burkholderiales	Rhizobacter	Rhizobacter	Rhizobacter fulvus	0.121492	81	29	45	166	16	55	43	51	245	47
OTU_977880	Betaproteobacteria	Burkholderiales	Burkholderiaceae	Cupriavidus	Cupriavidus taiwanensis	0.119462	114	60	4	52	73	140	96	60	121	45
OTU_453817	Betaproteobacteria	Burkholderiales	Oxalobacteraceae	Massilia	Massilia aerilata	0.116807	23	11	36	355	5	19	12	7	32	248
OTU_1929097	Gammaproteobacteria	Xanthomonadales	Xanthomonadaceae	Lysobacter	Lysobacter solanacearum	0.113216	5	4	37	144	6	4	11	4	75	435
OTU_213312	Betaproteobacteria	Burkholderiales	Oxalobacteraceae	Herbaspirillum	Herbaspirillum lusitanum	0.112903	38	40	73	274	40	51	24	36	67	80
OTU_1796922	Betaproteobacteria	Burkholderiales	Sphaerotilaceae	Piscinibacter	Piscinibacter defluvii	0.111186	91	51	63	84	40	75	56	69	126	57
OTU_1260987	Betaproteobacteria	Burkholderiales	Oxalobacteraceae	Noviherbaspirillum	Noviherbaspirillum malthae	0.109156	283	60	15	71	25	74	46	59	59	7
OTU_80867	Betaproteobacteria	Burkholderiales	Comamonadaceae	Acidovorax	Acidovorax avenae	0.108843	100	66	33	225	15	41	29	37	102	49
OTU_76115	Betaproteobacteria	Rhodocyclales	Rhodocyclaceae	Aromatoleum	Aromatoleum bremense	0.107126	103	66	3	20	128	172	45	43	68	38
OTU_1484693	Betaproteobacteria	Burkholderiales	Comamonadaceae	Rhodoferax	Rhodoferax saidenbachensis	0.107126	128	76	19	111	9	65	35	83	133	27
OTU_573741	Betaproteobacteria	Burkholderiales	Oxalobacteraceae	Oxalicibacterium	Oxalicibacterium faecigallinarum	0.106345	85	55	26	152	80	93	33	23	67	67
OTU_2660641	Betaproteobacteria	Burkholderiales	Oxalobacteraceae	Massilia	Massilia aquatica	0.104627	108	53	13	212	14	55	8	15	125	67
OTU_200453	Gammaproteobacteria	Pseudomonadales	Pseudomonadaceae	Pseudomonas	Pseudomonas cedrina	0.104002	24	70	50	207	14	16	14	18	24	229
OTU_1445030	Gammaproteobacteria	Xanthomonadales	Xanthomonadaceae	Lysobacter	Lysobacter caeni	0.101972	36	21	23	227	20	36	55	10	121	104
OTU_1805971	Betaproteobacteria	Burkholderiales	Comamonadaceae	Hydrogenophaga	Hydrogenophaga laconesensis	0.0997861	85	47	3	56	117	149	25	6	77	74
OTU_1968433	Betaproteobacteria	Burkholderiales	Oxalobacteraceae	Noviherbaspirillum	Noviherbaspirillum denitrificans	0.0993176	108	16	23	154	110	108	13	10	67	27
OTU_339	Gammaproteobacteria	Xanthomonadales	Xanthomonadaceae	Xanthomonas	Xanthomonas campestris	0.0954136	104	84	4	25	35	67	27	29	196	40
OTU_1229656	Gammaproteobacteria		Acidibacter	Acidibacter	Acidibacter ferrireducens	0.0951013	77	48	12	36	47	69	93	61	141	25
OTU_1853130	Gammaproteobacteria	Pseudomonadales	Pseudomonadaceae	Pseudomonas	Pseudomonas silesiensis	0.0926027	81	116	6	65	26	40	61	65	52	81
OTU_86265	Gammaproteobacteria	Pseudomonadales	Pseudomonadaceae	Pseudomonas	Pseudomonas thivervalensis	0.0921342	22	135	23	196	13	103	36	6	32	24
OTU_1822381	Betaproteobacteria	Burkholderiales	Oxalobacteraceae	Massilia	Massilia chloroacetimidivorans	0.0918219	129	57	5	151	16	32	9	45	47	97
OTU_1177982	Betaproteobacteria	Burkholderiales	Comamonadaceae	Acidovorax	Acidovorax wautersii	0.0916658	55	43	19	196	13	76	14	37	82	52
OTU_1811225	Betaproteobacteria	Burkholderiales	Oxalobacteraceae	Massilia	Massilia solisilvae	0.0894795	43	27	12	199	9	33	4	14	29	203
OTU_398045	Chitinophagia	Chitinophagales	Chitinophagaceae	Flavisolibacter	Flavisolibacter ginsengiterrae	0.0882302	34	34	43	102	25	70	43	25	77	112
OTU_709839	Betaproteobacteria	Burkholderiales	Oxalobacteraceae	Noviherbaspirillum	Noviherbaspirillum autotrophicum	0.0877618	76	19	24	286	42	24	17	9	53	12
OTU_435897	Gammaproteobacteria	Xanthomonadales	Xanthomonadaceae	Lysobacter	Lysobacter capsici	0.0876056	21	7	15	63	9	15	46	32	284	69
OTU_545864	Betaproteobacteria	Burkholderiales	Comamonadaceae	Pseudorhodoferax	Pseudorhodoferax soli	0.0872933	130	119	57	106	7	23	14	9	85	9
OTU_1777135	Betaproteobacteria	Burkholderiales	Burkholderiaceae	Caballeronia	Caballeronia arvi	0.0840139	64	31	36	42	19	39	78	62	53	114
OTU_1324796	Gammaproteobacteria	Xanthomonadales	Xanthomonadaceae	Lysobacter	Lysobacter lycopersici	0.0824523	80	17	7	47	38	54	66	4	132	83
OTU_2675060	Gammaproteobacteria	Xanthomonadales	Xanthomonadaceae	Lysobacter	Lysobacter xanthus	0.0797976	27	15	10	169	23	36	23	6	84	118
OTU_321984	Betaproteobacteria	Burkholderiales	Oxalobacteraceae	Massilia	Massilia plicata	0.0796415	45	24	37	283	5	32	14	9	22	39
OTU_268404	Gammaproteobacteria	Nevskiales	Steroidobacteraceae	Steroidobacter	Steroidobacter agariperforans	0.0794853	65	46	3	15	71	111	102	33	56	7
OTU_200254	Betaproteobacteria	Rhodocyclales	Rhodocyclaceae	Aromatoleum	Aromatoleum buckelii	0.0793291	93	33	8	24	94	98	45	51	44	18
OTU_1777139	Betaproteobacteria	Burkholderiales	Burkholderiaceae	Caballeronia	Caballeronia calidae	0.0787045	40	25	15	65	41	55	120	35	53	55
OTU_80842	Betaproteobacteria	Burkholderiales	Oxalobacteraceae	Herbaspirillum	Herbaspirillum rubrisubalbicans	0.0779237	62	12	27	182	62	43	11	17	38	45
OTU_321985	Betaproteobacteria	Burkholderiales	Oxalobacteraceae	Massilia	Massilia lutea	0.0760498	62	54	18	150	9	32	28	18	42	74
OTU_2751472	Betaproteobacteria	Burkholderiales	Oxalobacteraceae	Duganella	Duganella qianjiadongensis	0.0758936	75	46	11	142	26	36	5	11	72	62
OTU_32002	Betaproteobacteria	Burkholderiales	Alcaligenaceae	Achromobacter	Achromobacter denitrificans	0.0757375	6	93	5	8	52	143	4	27	92	55
OTU_1321608	Betaproteobacteria	Burkholderiales	Comamonadaceae	Polaromonas	Polaromonas jejuensis	0.0698034	27	14	23	62	17	44	58	8	180	14
OTU_1458357	Betaproteobacteria	Burkholderiales	Burkholderiaceae	Caballeronia	Caballeronia jiangsuensis	0.0694911	54	19	32	44	9	38	73	41	57	78
OTU_2654252	Betaproteobacteria	Burkholderiales	Oxalobacteraceae	Janthinobacterium	Janthinobacterium violaceinigrum	0.0682418	58	37	14	101	14	44	20	20	53	76
OTU_2364882	Chitinophagia	Chitinophagales	Chitinophagaceae	Flavisolibacter	Flavisolibacter nicotianae	0.0666802	13	27	35	125	14	35	15	40	52	71
OTU_427333	Betaproteobacteria	Burkholderiales	Oxalobacteraceae	Herminiimonas	Herminiimonas saxobsidens	0.0663679	31	24	72	146	13	37	22	12	46	22
OTU_346182	Gammaproteobacteria	Xanthomonadales	Xanthomonadaceae	Lysobacter	Lysobacter yangpyeongensis	0.0658994	20	16	3	161	10	20	5	3	153	31
OTU_1384056	Gammaproteobacteria	Xanthomonadales	Xanthomonadaceae	Arenimonas	Arenimonas metalli	0.0643378	24	25	4	8	144	108	60	11	17	11
OTU_106590	Betaproteobacteria	Burkholderiales	Burkholderiaceae	Cupriavidus	Cupriavidus necator	0.063557	40	19	4	39	40	62	51	22	117	13
OTU_1836199	Betaproteobacteria	Burkholderiales	Comamonadaceae	Variovorax	Variovorax robiniae	0.0632447	48	38	13	75	6	34	39	30	95	27
OTU_417203	Betaproteobacteria	Burkholderiales	Burkholderiaceae	Mycetohabitans	Mycetohabitans endofungorum	0.0615269	39	22	26	17	16	20	72	48	35	99
OTU_294	Gammaproteobacteria	Pseudomonadales	Pseudomonadaceae	Pseudomonas	Pseudomonas fluorescens	0.0615269	12	39	13	125	5	20	15	9	14	142
OTU_2508296	Betaproteobacteria	Burkholderiales	Burkholderiaceae	Pandoraea	Pandoraea nosoerga	0.0612146	46	34	17	48	54	53	35	22	44	39
OTU_328517	Gammaproteobacteria	Xanthomonadales	Rhodanobacteraceae	Dokdonella	Dokdonella fugitiva	0.0585599	31	11	23	41	29	63	20	4	38	115
OTU_398527	Betaproteobacteria	Burkholderiales	Burkholderiaceae	Paraburkholderia	Paraburkholderia phytofirmans	0.0579353	29	17	33	104	18	38	18	14	53	47
OTU_39650	Gammaproteobacteria	Cellvibrionales	Cellvibrionaceae	Cellvibrio	Cellvibrio mixtus	0.0577791	46	60	20	125	8	38	13	4	45	11
OTU_1777143	Betaproteobacteria	Burkholderiales	Burkholderiaceae	Caballeronia	Caballeronia glebae	0.0574668	25	14	31	32	23	31	55	23	35	99
OTU_2751477	Betaproteobacteria	Burkholderiales	Oxalobacteraceae	Janthinobacterium	Janthinobacterium aquaticum	0.0568421	80	42	20	68	12	29	27	14	34	38
OTU_2666083	Betaproteobacteria	Burkholderiales	Oxalobacteraceae	Duganella	Duganella rivi	0.0549682	42	21	57	77	17	28	4	18	46	42
OTU_279810	Betaproteobacteria	Burkholderiales	Thiobacteraceae	Thiobacter	Thiobacter subterraneus	0.052782	67	34	5	12	59	64	22	40	30	5
OTU_1708347	Gammaproteobacteria	Xanthomonadales	Xanthomonadaceae	Arenimonas	Arenimonas aestuarii	0.051845	60	39	4	10	47	86	53	14	14	5
OTU_574096	Gammaproteobacteria	Enterobacterales	Erwiniaceae	Pantoea	Pantoea allii	0.051845	43	8	27	72	3	25	12	32	8	102
OTU_661481	Chitinophagia	Chitinophagales	Chitinophagaceae	Flavisolibacter	Flavisolibacter ginsenosidimutans	0.0515327	11	13	17	136	15	26	24	14	28	46
OTU_180195	Betaproteobacteria	Burkholderiales	Oxalobacteraceae	Herbaspirillum	Herbaspirillum autotrophicum	0.0510642	37	17	27	106	28	26	10	13	24	39
OTU_462367	Chitinophagia	Chitinophagales	Chitinophagaceae	Flavisolibacter	Flavisolibacter ginsengisoli	0.0496588	11	14	17	82	25	34	21	16	28	70
OTU_1071679	Betaproteobacteria	Burkholderiales	Burkholderiaceae	Caballeronia	Caballeronia grimmiae	0.0487218	23	17	37	31	13	32	30	21	31	77
OTU_76761	Gammaproteobacteria	Pseudomonadales	Pseudomonadaceae	Pseudomonas	Pseudomonas veronii	0.0482534	14	18	4	87	5	10	8	6	12	145
OTU_1524097	Betaproteobacteria	Burkholderiales	Oxalobacteraceae	Massilia	Massilia glaciei	0.047941	83	27	6	58	8	20	28	23	28	26
OTU_1389935	Betaproteobacteria	Burkholderiales	Alcaligenaceae	Achromobacter	Achromobacter animicus	0.0468479	11	33	6	9	16	78	29	18	60	40
OTU_354197	Gammaproteobacteria	Xanthomonadales	Xanthomonadaceae	Arenimonas	Arenimonas malthae	0.0462233	48	34	5	19	27	36	49	24	35	19
OTU_2675388	Chitinophagia	Chitinophagales	Chitinophagaceae	Flavisolibacter	Flavisolibacter galbus	0.045911	13	12	13	87	15	46	22	9	28	49
OTU_498055	Gammaproteobacteria	Xanthomonadales	Xanthomonadaceae	Arenimonas	Arenimonas oryziterrae	0.0452863	25	11	4	22	54	71	30	11	46	16
OTU_230310	Betaproteobacteria	Burkholderiales	Comamonadaceae	Curvibacter	Curvibacter gracilis	0.044974	22	22	13	63	10	15	9	7	103	24
OTU_405	Betaproteobacteria	Nitrosomonadales	Methylophilaceae	Methylobacillus	Methylobacillus flagellatus	0.0445055	15	23	3	8	10	35	12	13	45	121
OTU_2559601	Gammaproteobacteria	Xanthomonadales	Xanthomonadaceae	Luteimonas	Luteimonas lumbrici	0.0437247	38	3	11	22	33	67	15	3	26	62
OTU_1379159	Gammaproteobacteria	Xanthomonadales	Rhodanobacteraceae	Dyella	Dyella jiangningensis	0.0431001	44	23	4	9	32	53	19	43	31	18
OTU_866565	Betaproteobacteria	Burkholderiales	Comamonadaceae	Polaromonas	Polaromonas cryoconiti	0.0431001	47	13	14	54	8	40	36	8	45	11
OTU_65657	Betaproteobacteria	Burkholderiales	Comamonadaceae	Hydrogenophaga	Hydrogenophaga flava	0.0427878	44	29	7	21	28	41	20	12	50	22
OTU_1287738	Betaproteobacteria	Burkholderiales	Alcaligenaceae	Achromobacter	Achromobacter dolens	0.0423193	7	51	6	14	29	77	28	9	24	26
OTU_1111733	Betaproteobacteria	Burkholderiales	Oxalobacteraceae	Massilia	Massilia alkalitolerans	0.042007	56	28	8	106	7	16	4	10	16	18
OTU_1349425	Betaproteobacteria	Burkholderiales	Comamonadaceae	Ramlibacter	Ramlibacter solisilvae	0.0412262	23	22	11	75	4	15	15	6	35	58
OTU_882378	Betaproteobacteria	Burkholderiales	Burkholderiaceae	Mycetohabitans	Mycetohabitans rhizoxinica	0.0407577	21	9	29	29	17	23	25	16	26	66
OTU_266062	Gammaproteobacteria	Xanthomonadales	Xanthomonadaceae	Pseudoxanthomonas	Pseudoxanthomonas daejeonensis	0.0407577	65	47	4	19	15	40	26	12	27	6
OTU_1408281	Endomicrobia	Endomicrobiales	Endomicrobiaceae	Endomicrobium	Endomicrobium proavitum	0.040133	5	6	22	17	44	35	36	30	30	32
OTU_1769758	Betaproteobacteria	Burkholderiales	Comamonadaceae	Variovorax	Variovorax humicola	0.0398207	41	19	10	35	8	23	15	26	47	31
OTU_203699	Betaproteobacteria	Burkholderiales	Alcaligenaceae	Derxia	Derxia gummosa	0.0396646	31	22	5	12	40	39	33	32	28	12
OTU_204773	Betaproteobacteria	Burkholderiales	Oxalobacteraceae	Herminiimonas	Herminiimonas arsenicoxydans	0.0384153	4	4	16	128	11	56	6	3	9	9
OTU_931	Betaproteobacteria	Nitrosomonadales	Thiobacillaceae	Thiobacillus	Thiobacillus thioparus	0.038103	9	14	3	7	9	24	22	10	17	129
OTU_863372	Betaproteobacteria	Burkholderiales	Oxalobacteraceae	Herbaspirillum	Herbaspirillum huttiense	0.0370099	30	9	21	69	26	25	9	7	25	16
OTU_2751478	Betaproteobacteria	Burkholderiales	Oxalobacteraceae	Janthinobacterium	Janthinobacterium rivuli	0.0359167	31	13	5	39	9	27	10	8	25	63
OTU_1777141	Betaproteobacteria	Burkholderiales	Burkholderiaceae	Caballeronia	Caballeronia pedi	0.0348236	24	7	19	15	6	17	32	19	29	55
OTU_406	Betaproteobacteria	Nitrosomonadales	Methylophilaceae	Methylobacillus	Methylobacillus glycogenes	0.0343551	4	11	6	13	17	24	5	10	26	104
OTU_65656	Betaproteobacteria	Burkholderiales	Comamonadaceae	Hydrogenophaga	Hydrogenophaga taeniospiralis	0.0340428	52	26	4	22	20	21	9	5	37	22
OTU_1777137	Betaproteobacteria	Burkholderiales	Burkholderiaceae	Caballeronia	Caballeronia temeraria	0.0327935	26	11	11	13	7	15	36	30	39	22
OTU_1385515	Gammaproteobacteria	Xanthomonadales	Xanthomonadaceae	Lysobacter	Lysobacter defluvii	0.0320127	25	6	11	29	13	15	37	9	28	32
OTU_211589	Betaproteobacteria	Burkholderiales	Oxalobacteraceae	Herbaspirillum	Herbaspirillum chlorophenolicum	0.0317004	19	15	6	50	19	28	11	6	16	33
OTU_945844	Betaproteobacteria	Burkholderiales	Oxalobacteraceae	Massilia	Massilia oculi	0.0309196	34	17	3	67	9	11	11	5	21	20
OTU_81475	Gammaproteobacteria	Xanthomonadales	Rhodanobacteraceae	Frateuria	Frateuria aurantia	0.030295	11	8	3	4	9	17	8	13	17	104
OTU_391038	Betaproteobacteria	Burkholderiales	Burkholderiaceae	Paraburkholderia	Paraburkholderia phymatum	0.0284211	22	9	8	12	9	14	33	21	21	33
OTU_1310417	Chitinophagia	Chitinophagales	Chitinophagaceae	Ferruginibacter	Ferruginibacter paludis	0.0282649	5	10	6	30	4	16	44	31	28	7
OTU_386056	Betaproteobacteria	Burkholderiales	Burkholderiaceae	Paraburkholderia	Paraburkholderia ferrariae	0.0277964	28	18	8	22	5	19	17	7	25	29
OTU_78544	Gammaproteobacteria	Pseudomonadales	Pseudomonadaceae	Pseudomonas	Pseudomonas gessardii	0.026391	7	49	4	37	4	7	6	3	7	45
OTU_398518	Betaproteobacteria	Burkholderiales	Alcaligenaceae	Bordetella	Bordetella hinzii	0.0246732	8	10	3	5	15	43	16	15	31	12
OTU_311230	Betaproteobacteria	Burkholderiales	Burkholderiaceae	Paraburkholderia	Paraburkholderia terrae	0.0245171	23	4	6	9	12	9	25	19	6	44
OTU_1778666	Betaproteobacteria	Burkholderiales	Comamonadaceae	Azohydromonas	Azohydromonas riparia	0.0242048	28	9	3	3	40	49	6	4	8	5
OTU_321982	Betaproteobacteria	Burkholderiales	Oxalobacteraceae	Massilia	Massilia dura	0.0242048	19	8	9	50	4	19	3	4	19	20
OTU_29581	Betaproteobacteria	Burkholderiales	Oxalobacteraceae	Janthinobacterium	Janthinobacterium lividum	0.0240486	21	4	4	31	3	14	9	8	14	46
OTU_364030	Betaproteobacteria	Burkholderiales	Thiomonas	Thiomonas	Thiomonas delicata	0.0238924	15	15	5	8	19	25	18	7	24	17
OTU_77298	Gammaproteobacteria	Pseudomonadales	Pseudomonadaceae	Pseudomonas	Pseudomonas jessenii	0.0237363	14	11	8	19	3	17	11	18	23	28
OTU_29442	Gammaproteobacteria	Pseudomonadales	Pseudomonadaceae	Pseudomonas	Pseudomonas tolaasii	0.023424	10	18	4	47	7	14	4	5	5	36
OTU_311235	Gammaproteobacteria	Xanthomonadales	Rhodanobacteraceae	Dyella	Dyella koreensis	0.0231116	11	12	6	6	21	22	4	21	28	17
OTU_1777138	Betaproteobacteria	Burkholderiales	Burkholderiaceae	Caballeronia	Caballeronia fortuita	0.0226432	4	5	12	6	7	4	25	13	16	53
OTU_1777144	Betaproteobacteria	Burkholderiales	Burkholderiaceae	Caballeronia	Caballeronia ptereochthonis	0.0223308	11	4	7	15	9	7	26	8	15	41
OTU_80868	Betaproteobacteria	Burkholderiales	Comamonadaceae	Acidovorax	Acidovorax cattleyae	0.0218624	29	16	6	39	3	11	8	7	13	8
OTU_1218075	Betaproteobacteria	Burkholderiales	Burkholderiaceae	Paraburkholderia	Paraburkholderia bannensis	0.0217062	12	6	4	38	4	21	10	9	18	17
OTU_489632	Gammaproteobacteria	Pseudomonadales	Pseudomonadaceae	Pseudomonas	Pseudomonas chengduensis	0.02155	20	17	3	39	5	20	8	3	9	14
OTU_420953	Betaproteobacteria	Burkholderiales	Burkholderiaceae	Paraburkholderia	Paraburkholderia megapolitana	0.0207692	19	5	4	23	12	14	12	10	15	19
OTU_999386	Betaproteobacteria	Burkholderiales	Comamonadaceae	Acidovorax	Acidovorax radicis	0.0206131	18	13	3	23	3	38	6	4	15	9
OTU_13373	Betaproteobacteria	Burkholderiales	Burkholderiaceae	Burkholderia	Burkholderia mallei	0.0206131	15	10	3	9	18	22	14	6	13	22
OTU_940145	Chitinophagia	Chitinophagales	Chitinophagaceae	Flavisolibacter	Flavisolibacter rigui	0.0204569	12	13	6	33	4	13	5	15	27	3
OTU_271848	Betaproteobacteria	Burkholderiales	Burkholderiaceae	Burkholderia	Burkholderia thailandensis	0.0198323	9	6	4	15	13	17	15	9	25	14
OTU_1163617	Betaproteobacteria	Nitrosomonadales	Sulfuricellaceae	Sulfuricella	Sulfuricella denitrificans	0.0198323	19	20	3	6	11	24	11	15	14	4
OTU_305	Betaproteobacteria	Burkholderiales	Burkholderiaceae	Ralstonia	Ralstonia solanacearum	0.01952	24	11	3	19	13	17	6	9	16	7
OTU_380021	Gammaproteobacteria	Pseudomonadales	Pseudomonadaceae	Pseudomonas	Pseudomonas protegens	0.0192076	7	13	4	31	4	9	4	5	11	35
OTU_179467	Betaproteobacteria	Burkholderiales	Oxalobacteraceae	Oxalicibacterium	Oxalicibacterium flavum	0.0187392	11	17	3	17	14	18	6	5	17	12
OTU_1165507	Gammaproteobacteria	Xanthomonadales	Xanthomonadaceae	Luteimonas	Luteimonas vadosa	0.018583	4	4	7	25	11	13	6	3	18	28
OTU_2546446	Betaproteobacteria	Burkholderiales	Burkholderiaceae	Paraburkholderia	Paraburkholderia guartelaensis	0.0182707	12	6	5	20	11	6	12	11	5	29
OTU_1752142	Betaproteobacteria	Burkholderiales	Burkholderiaceae	Paraburkholderia	Paraburkholderia pallidirosea	0.0179584	7	3	8	15	9	5	10	4	6	48
OTU_45677	Betaproteobacteria	Burkholderiales	Comamonadaceae	Azohydromonas	Azohydromonas lata	0.017646	24	4	3	9	16	24	12	6	11	4
OTU_2508292	Betaproteobacteria	Burkholderiales	Burkholderiaceae	Pandoraea	Pandoraea terrigena	0.0170214	9	3	6	23	6	5	24	5	12	16
OTU_80878	Betaproteobacteria	Burkholderiales	Comamonadaceae	Acidovorax	Acidovorax temperans	0.0165529	13	13	4	30	4	17	4	3	12	6
OTU_311182	Betaproteobacteria	Nitrosomonadales	Sterolibacteriaceae	Denitratisoma	Denitratisoma oestradiolicum	0.0165529	15	8	4	5	11	28	15	10	4	6
OTU_56455	Gammaproteobacteria	Xanthomonadales	Xanthomonadaceae	Xanthomonas	Xanthomonas hyacinthi	0.0159283	20	11	3	6	7	20	9	6	11	9
OTU_93222	Betaproteobacteria	Burkholderiales	Burkholderiaceae	Pandoraea	Pandoraea sputorum	0.015616	4	3	12	23	4	6	13	12	15	8
OTU_75697	Betaproteobacteria	Burkholderiales	Alcaligenaceae	Castellaniella	Castellaniella defragrans	0.014679	15	10	3	7	9	23	6	5	10	6
OTU_2508298	Betaproteobacteria	Burkholderiales	Burkholderiaceae	Pandoraea	Pandoraea horticolens	0.0140544	8	11	3	10	6	9	16	5	17	5
OTU_2508291	Betaproteobacteria	Burkholderiales	Burkholderiaceae	Pandoraea	Pandoraea eparura	0.0138982	7	6	4	11	3	12	14	5	11	16
OTU_948106	Betaproteobacteria	Burkholderiales	Burkholderiaceae	Paraburkholderia	Paraburkholderia dilworthii	0.0132736	7	6	3	13	9	9	10	12	11	5
OTU_728004	Betaproteobacteria	Burkholderiales	Oxalobacteraceae	Glaciimonas	Glaciimonas immobilis	0.0126489	7	5	6	22	8	10	5	4	7	7

## Sheet: Supplementary Table 4
TABLE S4.	Differentially abundant taxa determined between 2 or more provinces (ANCOMBC2 Global & Pairwise tests with Holm correction for family-wise error rate). nss = not statistically significant.
Taxon ID	Species assignment (tentative)	Ankara/Diyarbakır		Ankara/Konya		Ankara/Sivas		Ankara/Tekirdag		Diyarbakir/Konya		Diyarbakir/Sivas		Diyarbakir/Tekirdag		Konya/Sivas		Konya/Tekirdag		Sivas/Tekirdag
		Log2(FC)	q-value	Log2(FC)	q-value	Log2(FC)	q-value	Log2(FC)	q-value	Log2(FC)	q-value	Log2(FC)	q-value	Log2(FC)	q-value	Log2(FC)	q-value	Log2(FC)	q-value	Log2(FC)	q-value
OTU_1536707	Massilia arvi	3.77653	0.000208515	nss	nss	nss	nss	nss	nss	-3.89864	7.69656e-05	-5.86105	2.55344e-05	nss	nss	nss	nss	nss	nss	5.89551	0.0161097
OTU_1929097	Lysobacter solanacearum	2.90314	4.54135e-05	nss	nss	nss	nss	4.57097	0.0116332	-2.82252	0.00519246	-3.44213	0.00116184	nss	nss	nss	nss	4.49034	0.0164758	5.10996	0.0109768
OTU_545864	Pseudorhodoferax soli	nss	nss	-2.29317	0.00518953	-3.33841	7.32434e-05	nss	nss	-1.93372	0.0363716	-2.97897	0.00218179	nss	nss	nss	nss	nss	nss	nss	nss
OTU_1781165	Lysobacter rhizophilus	nss	nss	nss	nss	-3.74583	9.21489e-05	nss	nss	nss	nss	-3.3089	0.0374295	nss	nss	-4.25076	9.21489e-05	nss	nss	4.54539	0.011309
OTU_886293	Singulisphaera acidiphila	nss	nss	nss	nss	nss	nss	3.95143	0.000104423	nss	nss	nss	nss	2.34292	0.00203792	nss	nss	3.6154	0.000191474	nss	nss
OTU_796007	Massilia tieshanensis	2.08296	0.0126118	nss	nss	-2.57981	0.00637802	nss	nss	-1.8724	0.00604391	-4.66278	0.00010492	nss	nss	-2.79038	0.00102549	nss	nss	4.9787	0.00725525
OTU_2039631	Ramlibacter alkalitolerans	nss	nss	-1.61633	0.0044572	-3.11328	0.000157665	nss	nss	-1.70148	0.00606203	-3.19843	0.000334943	nss	nss	-1.49695	0.011439	2.00899	0.00453068	3.50594	0.000334943
OTU_1772194	Massilia pinisoli	2.83211	0.000674181	nss	nss	nss	nss	nss	nss	-2.74085	0.0104831	-4.65434	0.000166766	nss	nss	nss	nss	nss	nss	4.32741	0.034362
OTU_180194	Giesbergeria giesbergeri	nss	nss	nss	nss	-3.14863	0.000197643	nss	nss	nss	nss	-2.93596	0.000777046	nss	nss	nss	nss	nss	nss	4.02104	0.000777046
OTU_346182	Lysobacter yangpyeongensis	nss	nss	nss	nss	-2.46336	0.000217104	nss	nss	nss	nss	nss	nss	nss	nss	nss	nss	nss	nss	4.68382	0.00345445
OTU_266265	Paraburkholderia xenovorans	2.41625	0.0251281	nss	nss	nss	nss	2.51526	0.000726398	-3.48189	0.00869466	-3.16212	0.0159154	nss	nss	nss	nss	3.5809	0.000244995	3.26113	0.00185572
OTU_1141883	Massilia putida	2.58089	0.00698867	nss	nss	-2.20978	0.000257644	nss	nss	-2.59823	0.0259161	-4.79067	0.000591144	nss	nss	nss	nss	nss	nss	5.01916	0.0181511
OTU_321983	Massilia albidiflava	nss	nss	nss	nss	-2.40918	0.000263314	1.64214	0.011096	nss	nss	-3.18051	0.000981855	nss	nss	-1.85829	0.0451322	2.19303	0.0397477	4.05132	0.000290466
OTU_1453541	Pseudoxanthomonas helianthi	-3.28243	0.000350204	nss	nss	-2.41379	0.00189971	nss	nss	nss	nss	nss	nss	nss	nss	nss	nss	nss	nss	nss	nss
OTU_32040	Acidovorax konjaci	nss	nss	nss	nss	-2.27459	0.000805165	1.22746	0.00485506	nss	nss	-2.68243	0.020451	nss	nss	-1.7518	0.00713589	1.75025	0.00485506	3.50205	0.000361276
OTU_1537376	Lysobacter tyrosinelyticus	nss	nss	nss	nss	-2.59932	0.000607887	nss	nss	nss	nss	nss	nss	nss	nss	nss	nss	2.36041	0.000886754	3.61558	0.000364359
OTU_573741	Oxalicibacterium faecigallinarum	nss	nss	nss	nss	-1.84221	0.000431647	0.852115	0.0429048	nss	nss	-1.86885	0.00517843	nss	nss	-2.06399	0.00179654	nss	nss	2.69433	0.000740879
OTU_502333	Ramlibacter ginsenosidimutans	0.953034	0.0263328	-1.63224	0.0104468	-2.37323	0.00203411	1.64108	0.00237749	-2.58528	0.00327943	-3.32626	0.00125806	nss	nss	nss	nss	3.27332	0.00129159	4.0143	0.000436834
OTU_398527	Paraburkholderia phytofirmans	1.08084	0.00673228	nss	nss	-1.26876	0.00354894	1.68238	0.00225786	-0.927652	0.0264168	-2.3496	0.000743588	nss	nss	-1.42195	0.00673228	1.52919	0.00673228	2.95114	0.000444335
OTU_364039	Azohydromonas australica	nss	nss	nss	nss	-2.86546	0.0275889	nss	nss	3.73314	0.00199603	nss	nss	nss	nss	-4.15062	0.000448569	nss	nss	2.38944	0.0155375
OTU_1778666	Azohydromonas riparia	nss	nss	nss	nss	-2.10891	0.0118622	nss	nss	2.57056	0.0321903	nss	nss	nss	nss	-3.124	0.000453581	nss	nss	2.06105	0.0061399
OTU_95300	Pseudomonas vancouverensis	nss	nss	nss	nss	-1.87675	0.00331312	nss	nss	nss	nss	-2.85736	0.0004921	nss	nss	nss	nss	nss	nss	3.23816	0.00545089
OTU_373040	Massilia aurea	nss	nss	-1.2721	0.0270183	-2.36632	0.00050325	nss	nss	nss	nss	-1.84551	0.0369042	nss	nss	nss	nss	2.02359	0.0369042	3.11781	0.00472476
OTU_1064516	Noviherbaspirillum canariense	1.75216	0.0131647	nss	nss	-1.88645	0.022327	nss	nss	-1.685	0.0452132	-3.6386	0.000519133	nss	nss	-1.9536	0.0452132	nss	nss	4.29918	0.00863315
OTU_134536	Paraburkholderia caledonica	1.66841	0.015186	nss	nss	-1.43902	0.044458	2.11487	0.044458	-2.07318	0.044458	-3.10743	0.000531452	nss	nss	nss	nss	2.51963	0.044458	3.55389	0.0048019
OTU_198706	Lampropedia hyalina	nss	nss	nss	nss	-2.97621	0.00117194	nss	nss	nss	nss	-2.67291	0.00117194	nss	nss	-2.16513	0.00631725	1.3066	0.0424741	3.47174	0.000608869
OTU_1445030	Lysobacter caeni	nss	nss	nss	nss	nss	nss	2.27848	0.000611088	nss	nss	nss	nss	nss	nss	nss	nss	2.31342	0.000992963	3.37077	0.0150136
OTU_82788	Thauera mechernichensis	-2.48722	0.00282334	nss	nss	-2.77905	0.000673094	nss	nss	nss	nss	nss	nss	2.49464	0.00439845	-1.89564	0.0196575	nss	nss	2.78646	0.00144904
OTU_365046	Ramlibacter tataouinensis	nss	nss	-1.03023	0.00480903	-2.5219	0.000676069	nss	nss	-1.25975	0.00716222	-2.75143	0.00083776	nss	nss	-1.49168	0.00716222	1.66804	0.00407497	3.15972	0.000676069
OTU_1608994	Pseudomonas weihenstephanensis	nss	nss	nss	nss	-2.36432	0.0219365	nss	nss	-1.48073	0.00808272	-2.74999	0.000705745	nss	nss	nss	nss	nss	nss	3.25082	0.0179807
OTU_65786	Hydrogenophaga intermedia	nss	nss	-1.33007	0.00327006	-1.44803	0.0190163	1.27788	0.00647922	nss	nss	nss	nss	2.02862	0.0032064	nss	nss	2.60795	0.000771559	2.72591	0.00311765
OTU_80878	Acidovorax temperans	nss	nss	nss	nss	-2.25572	0.00079163	nss	nss	nss	nss	-2.19516	0.00900531	nss	nss	nss	nss	nss	nss	2.70151	0.00227704
OTU_75697	Castellaniella defragrans	nss	nss	nss	nss	-1.73794	0.000796073	nss	nss	nss	nss	nss	nss	nss	nss	-1.88844	0.00565935	nss	nss	2.15221	0.00315086
OTU_346179	Herbaspirillum rhizosphaerae	0.777732	0.0200839	nss	nss	-3.35923	0.0013348	nss	nss	-1.36985	0.00605951	-4.13697	0.000841683	nss	nss	-2.76712	0.00376849	1.18602	0.0271888	3.95314	0.00137949
OTU_544910	Massilia niabensis	nss	nss	-2.60076	0.000852108	nss	nss	nss	nss	nss	nss	nss	nss	nss	nss	nss	nss	1.70438	0.0416896	nss	nss
OTU_204072	Ramlibacter henchirensis	-0.952338	0.0230075	-0.66018	0.0272938	-3.06032	0.000859729	nss	nss	nss	nss	-2.10798	0.00923855	nss	nss	-2.40014	0.00396013	nss	nss	3.04809	0.00168366
OTU_266122	Lysobacter koreensis	nss	nss	nss	nss	nss	nss	2.46895	0.000880655	nss	nss	nss	nss	2.38952	0.0270796	nss	nss	1.71963	0.021402	nss	nss
OTU_356302	Chitinimonas koreensis	-3.7061	0.0424277	nss	nss	nss	nss	nss	nss	3.44015	0.000882486	2.17681	0.0424277	3.31787	0.00399455	nss	nss	nss	nss	nss	nss
OTU_321985	Massilia lutea	nss	nss	nss	nss	-1.87999	0.000900852	nss	nss	nss	nss	-1.88308	0.026941	nss	nss	nss	nss	nss	nss	2.71521	0.00731173
OTU_1035707	Massilia namucuonensis	nss	nss	nss	nss	-2.7582	0.00093288	nss	nss	nss	nss	nss	nss	nss	nss	-1.87316	0.0152456	nss	nss	4.12341	0.00643504
OTU_65657	Hydrogenophaga flava	-0.969884	0.0106446	nss	nss	-1.76864	0.000949898	nss	nss	0.906491	0.0303136	nss	nss	1.76809	0.0181801	-1.70525	0.00305141	nss	nss	2.56685	0.00434524
OTU_732238	Povalibacter uvarum	nss	nss	nss	nss	nss	nss	nss	nss	2.5093	0.000985135	1.51812	0.013562	2.14807	0.030112	nss	nss	nss	nss	nss	nss
OTU_321984	Massilia plicata	nss	nss	nss	nss	-2.00744	0.00107856	nss	nss	nss	nss	-3.2539	0.00173673	nss	nss	nss	nss	nss	nss	2.7648	0.00634216
OTU_864828	Massilia umbonata	nss	nss	nss	nss	-2.14464	0.00115085	nss	nss	nss	nss	nss	nss	nss	nss	nss	nss	nss	nss	3.41263	0.00656956
OTU_266062	Pseudoxanthomonas daejeonensis	-1.73626	0.00115561	nss	nss	-2.07399	0.00212304	nss	nss	nss	nss	nss	nss	nss	nss	nss	nss	nss	nss	nss	nss
OTU_247486	Curvibacter fontanus	nss	nss	nss	nss	-1.80782	0.00117539	nss	nss	nss	nss	nss	nss	nss	nss	nss	nss	nss	nss	3.00132	0.0196788
OTU_1537378	Lysobacter fragariae	nss	nss	nss	nss	nss	nss	nss	nss	nss	nss	nss	nss	nss	nss	nss	nss	2.89617	0.00451107	4.21308	0.00118651
OTU_80868	Acidovorax cattleyae	nss	nss	nss	nss	-1.99049	0.00119642	nss	nss	nss	nss	-1.75885	0.0153136	nss	nss	nss	nss	nss	nss	2.11515	0.00393012
OTU_1321610	Variovorax paradoxus	nss	nss	nss	nss	nss	nss	nss	nss	nss	nss	-2.3389	0.00278488	nss	nss	nss	nss	2.60248	0.0222056	3.39363	0.00120432
OTU_80881	Simplicispira metamorpha	nss	nss	nss	nss	-1.39137	0.00251864	1.42172	0.0133454	nss	nss	nss	nss	nss	nss	nss	nss	nss	nss	2.81309	0.00123855
OTU_1608996	Pseudomonas helleri	nss	nss	nss	nss	-1.73794	0.0146036	1.79269	0.0189545	-1.6667	0.0421058	-2.79212	0.00472368	nss	nss	nss	nss	2.40521	0.0102084	3.53063	0.00128315
OTU_76758	Pseudomonas orientalis	nss	nss	nss	nss	nss	nss	nss	nss	-3.45364	0.00156288	-4.63173	0.00134591	nss	nss	nss	nss	nss	nss	nss	nss
OTU_728004	Glaciimonas immobilis	0.77437	0.0117747	nss	nss	-1.21303	0.00272851	1.04065	0.0143258	nss	nss	-1.9874	0.00136719	nss	nss	-1.61583	0.00395961	nss	nss	2.25368	0.00183288
OTU_56119	Castellaniella denitrificans	-1.85281	0.00188185	nss	nss	-1.495	0.01581	nss	nss	1.642	0.00290687	nss	nss	2.63283	0.00137029	-1.28418	0.02591	nss	nss	2.27502	0.00546069
OTU_310767	Zoogloea oryzae	-2.06203	0.00260537	nss	nss	-1.16328	0.0231585	nss	nss	2.45015	0.00138604	nss	nss	1.89488	0.0181358	-1.5514	0.00901108	nss	nss	nss	nss
OTU_230310	Curvibacter gracilis	nss	nss	nss	nss	-1.95269	0.00150676	nss	nss	nss	nss	-2.32634	0.00139242	nss	nss	-1.35643	0.00745654	2.28403	0.0371734	3.64046	0.00745654
OTU_69280	Oxalicibacterium solurbis	1.16067	0.0366915	nss	nss	-1.32482	0.0175442	1.06106	0.049364	nss	nss	-2.48549	0.00142459	nss	nss	-1.61247	0.0213665	nss	nss	2.38588	0.00173733
OTU_179467	Oxalicibacterium flavum	nss	nss	nss	nss	-1.84818	0.0210434	nss	nss	nss	nss	-1.30918	0.0308315	1.45492	0.0295971	-1.9868	0.00341908	nss	nss	2.7641	0.00143109
OTU_1968433	Noviherbaspirillum denitrificans	nss	nss	nss	nss	nss	nss	nss	nss	nss	nss	-2.69632	0.00387218	nss	nss	-3.18022	0.00144766	nss	nss	3.12213	0.00425917
OTU_47421	Hydrogenophaga pseudoflava	nss	nss	nss	nss	-1.5251	0.049903	nss	nss	nss	nss	nss	nss	3.64593	0.0091337	nss	nss	nss	nss	2.78646	0.00155287
OTU_1164594	Massilia yuzhufengensis	nss	nss	-1.88698	0.00157534	-2.70323	0.00645618	nss	nss	nss	nss	nss	nss	nss	nss	nss	nss	1.82734	0.00664158	2.6436	0.00918292
OTU_249410	Hydrogenophaga defluvii	-0.856787	0.0130649	nss	nss	-3.32697	0.00159634	nss	nss	nss	nss	-2.47018	0.00673919	1.16724	0.0189404	-3.17811	0.0020737	nss	nss	3.63741	0.00167022
OTU_354197	Arenimonas malthae	-1.3112	0.0015998	nss	nss	-1.09706	0.0220979	nss	nss	1.04156	0.0219846	nss	nss	1.73473	0.0105932	nss	nss	nss	nss	1.52059	0.0268675
OTU_2508290	Pandoraea aquatica	nss	nss	nss	nss	nss	nss	2.0033	0.00160601	nss	nss	nss	nss	nss	nss	nss	nss	nss	nss	2.4461	0.00160601
OTU_424218	Georgfuchsia toluolica	-1.4643	0.0017899	nss	nss	nss	nss	nss	nss	2.29696	0.00160601	nss	nss	2.18809	0.0312396	-1.71823	0.0356474	nss	nss	nss	nss
OTU_65656	Hydrogenophaga taeniospiralis	nss	nss	nss	nss	-2.45309	0.0016141	nss	nss	nss	nss	nss	nss	nss	nss	-1.78406	0.00663235	nss	nss	2.87714	0.00663235
OTU_1926872	Ramlibacter monticola	nss	nss	-1.84234	0.00302672	-3.54602	0.00302672	nss	nss	-2.46698	0.00162018	-4.17066	0.00231047	nss	nss	nss	nss	3.00525	0.00247896	4.70893	0.00231047
OTU_75682	Unclassified Oxalobacteraceae	nss	nss	nss	nss	-1.72861	0.00436646	nss	nss	nss	nss	-2.41591	0.00275709	nss	nss	-1.67317	0.00553935	nss	nss	2.77581	0.00164254
OTU_339	Xanthomonas campestris	-2.12438	0.00266965	nss	nss	-2.13926	0.0016709	nss	nss	1.45625	0.0212413	nss	nss	2.94268	0.024485	-1.47114	0.0156373	nss	nss	2.95756	0.024485
OTU_536	Chromobacterium violaceum	-1.07515	0.00382981	nss	nss	-1.3591	0.00592456	1.20031	0.00915085	1.33963	0.0139789	nss	nss	2.27546	0.00174413	-1.62358	0.012544	nss	nss	2.55941	0.00184093
OTU_1231	Nitrosospira multiformis	1.13607	0.0150108	1.13772	0.00963223	nss	nss	1.80136	0.00175501	nss	nss	-1.6176	0.0150108	nss	nss	-1.61925	0.0150108	nss	nss	2.28289	0.00426091
OTU_76115	Aromatoleum bremense	-2.25438	0.00255611	nss	nss	-1.56148	0.00255611	nss	nss	2.83141	0.00182966	nss	nss	2.64315	0.00337498	-2.13851	0.00188985	nss	nss	1.95025	0.00532863
OTU_1927960	Dyella psychrodurans	nss	nss	nss	nss	nss	nss	nss	nss	nss	nss	nss	nss	nss	nss	-2.03948	0.00343273	nss	nss	2.77859	0.00188731
OTU_36861	Thiobacillus denitrificans	-1.53106	0.0019333	nss	nss	nss	nss	nss	nss	1.90034	0.00284187	nss	nss	3.35825	0.0190015	-1.70175	0.0141991	nss	nss	3.15966	0.0252321
OTU_1792846	Lysobacter firmicutimachus	nss	nss	nss	nss	nss	nss	1.90118	0.0107152	nss	nss	nss	nss	2.08707	0.00979165	nss	nss	2.48076	0.00221931	3.2768	0.00198598
OTU_363847	Lysobacter ginsengisoli	2.5788	0.00353364	nss	nss	nss	nss	4.30635	0.00353364	-2.7034	0.00198685	-3.18538	0.00479495	nss	nss	nss	nss	4.43095	0.00261559	4.91293	0.00353364
OTU_1122256	Arenimonas subflava	nss	nss	nss	nss	nss	nss	1.79533	0.0103673	2.1913	0.011771	nss	nss	2.86037	0.00207937	-2.18006	0.0447438	nss	nss	2.84913	0.0118646
OTU_56455	Xanthomonas hyacinthi	nss	nss	nss	nss	-1.63554	0.00218195	nss	nss	nss	nss	nss	nss	1.61415	0.0288987	-1.39901	0.0316377	nss	nss	2.1087	0.00218195
OTU_1165507	Luteimonas vadosa	1.30674	0.00521119	1.08459	0.0196616	-0.874328	0.0460514	2.59741	0.00455545	nss	nss	-2.18107	0.00258307	1.29067	0.0460514	-1.95892	0.00512473	1.51282	0.0362443	3.47174	0.00230563
OTU_1927959	Dyella choica	-1.62223	0.00684428	nss	nss	-1.77021	0.00231316	nss	nss	1.46785	0.0212621	nss	nss	1.59876	0.0272276	-1.61583	0.0115155	nss	nss	1.74674	0.0184488
OTU_350	Zoogloea ramigera	-2.38874	0.002432	nss	nss	-1.31333	0.00434495	nss	nss	2.62543	0.00245551	nss	nss	2.16925	0.0135771	-1.55001	0.00553126	nss	nss	nss	nss
OTU_65655	Hydrogenophaga palleronii	-2.81795	0.00250771	nss	nss	-1.71606	0.0185371	nss	nss	3.31451	0.00249501	nss	nss	2.88448	0.00954953	-2.21261	0.0125936	nss	nss	nss	nss
OTU_204773	Herminiimonas arsenicoxydans	2.53666	0.00528754	nss	nss	nss	nss	1.68334	0.00565252	nss	nss	-3.41099	0.00258936	nss	nss	-2.68912	0.0165774	nss	nss	2.55767	0.00258936
OTU_985012	Luteimonas cucumeris	-1.96356	0.0190836	nss	nss	-1.58111	0.0026471	nss	nss	nss	nss	nss	nss	2.36898	0.0142368	-1.11896	0.0219056	nss	nss	1.98653	0.00365578
OTU_1247726	Advenella mimigardefordensis	nss	nss	nss	nss	-2.41198	0.0399318	nss	nss	2.37005	0.002933	nss	nss	2.02464	0.0399318	-3.61665	0.00439181	nss	nss	3.27123	0.0190192
OTU_71281	Nitrosospira tenuis	nss	nss	nss	nss	nss	nss	1.56556	0.0469206	nss	nss	nss	nss	nss	nss	-1.9624	0.0216356	nss	nss	2.15221	0.0469206
